# Supplementary material for: Target capture sequencing for the first Nigerian genotype I ASFV genome
Source: Microb Genom. 2023 Jul 25;9(7):mgen001069. doi: 10.1099/mgen.0.001069 (PMC10438811; doi:10.1099/mgen.0.001069)
Supplement: Supplementary material 2 [file mgen-9-1069-s002.xlsx]

## Sheet: TableS2
Suppmentary Table 1. Downloaded data of 115 complete genomes of ASFV
GenBank ID	Strain Name	Location	Pubmed ID/Author	Submission Time	Length(bp)	Host	Genotype (p72)	Additional information
MW723489	Nu1995_2	Italy: Sardinia	34696424	2021-10-20	181753	Domestic pig	I	collection_date="1995"
MW800838	Or_1984	Italy: Sardinia	34696424	2021-10-20	181924	Domestic pig	I	collection_date="1984"
MW736609	6396 WB	Italy: Sardinia	34696424	2021-10-20	181756	Domestic pig	I	collection_date="2015"
MW723492	4996 WB	Italy: Sardinia	34696424	2021-10-20	181751	Domestic pig	I	collection_date="2008"
MW723482	Nu1986	Italy: Sardinia	34696424	2021-10-20	181788	Domestic pig	I	collection_date="1986"
MW723481	Nu1979	Italy: Sardinia	34696424	2021-10-20	181859	Domestic pig	I	collection_date="1979"
MW723480	Ca1978_2	Italy: Sardinia	34696424	2021-10-20	181925	Domestic pig	I	collection_date="1978"
OK236383	ASF/IND/20/CAD/543	India	Sharma,G.K., Doley,J.	2021-10-25	170032	Domestic pig	II	collection_date="Feb-2020";partial genome
MT872723	VN/HY-ASFV1(2019)	Viet Nam	Ahn,M.-J., Yoon,S.-W.	2021-10-31	189113	Domestic pig	II	collection_date="Feb-2019";Illumina
MT882025	VN/QP-ASFV1(2019)	Viet Nam	Ahn,M.-J., Yoon,S.-W.	2021-11-02	189081	Domestic pig	II	isolation_source="spleen";collection_date="02-May-2019";Illumina
MZ945537	Pig/SD/DY-I/2021	China	34709128	2021-11-15	172025	Domestic pig	1	isolation_source="spleen";Sanger dideoxy sequencing;partial genome
MZ945536	Pig/HeN/ZZ-P1/2021	China	34709128	2021-11-15	171235	Domestic pig	1	Sanger dideoxy sequencing;isolation_source="spleen";partial genome
MW647172	LO2018 minor	Italy: Sardinia	34834952	2021-12-07	181758	Domestic pig	I	collection_date="2018"
MW647171	LO2018 major	Italy	34834952	2021-12-07	181758	Domestic pig	I	Illumina; Sanger dideoxy sequencing
MW736613	33747 WB	Italy: Sardinia	34696424	2021-10-20	181753	Domestic pig	I	collection_date="2015"
MW856067	BUR/18/Rutana	Burundi	34402985	2021-08-19	176564	Domestic pig	X	serogroup: 7；collection_date="2018"
MW856068	MAL/19/Karonga	Malawi	34402985	2021-08-19	183325	Domestic pig	II	serogroup: 8;Illumina NovaSeq
MZ614662	CADC_HN09	China	Hao,Y., He,S.	2021-11-24	190257	Domestic pig	II	whole blood; Illumina
MZ202520	K49	Democratic Republic of the Congo: Katanga	Koltsova,G., Namsrayn,S.	2021-08-30	189523	Domestic pig	1	serogroup: 2
LR899193	ASFV Germany 2020/1	Germany	IVD NGS Lab	2020-11-19	190592	Wild boar	II
MH025920	R35	Uganda: Tororo district	Masembe,C., Sreenu,V.B. Unpublished	2018-07-16	188629	Domestic pig	IX	collection_date="31-May-2015"
MT932578	103917/18	Italy	32967098	2020-12-08	181759	Domestic pig	I	collection_date="2018" partial genome
MN270971	139 / Nu / 1981	Italy: Nuoro, Sardinia	32163673	2020-03-21	183645	Domestic pig	I	collection_date="1981 Illumina; Sanger dideoxy sequencing
MN270972	140 / Or / 1985	Italy: Oristano, Sardinia	32163673	2020-03-21	183723	Domestic pig	I	collection_date="1985" Illumina; Sanger dideoxy sequencing
MN270974	141 / Nu / 1990	Italy: Nuoro, Sardinia	32163673	2020-03-21	183720	Domestic pig	I	collection_date="1990" Illumina; Sanger dideoxy sequencing
MN270975	142 / Nu / 1995	Italy: Nuoro, Sardinia	32163673	2020-03-21	183724	Domestic pig	I	collection_date="1995 Illumina; Sanger dideoxy sequencing
MN270980	22653 / Ca / 2014	Italy: Cagliari, Sardinia	32163673	2020-03-21	181869	Domestic pig	I	collection_date="2014" Illumina; Sanger dideoxy sequencing
MN270977	26 / Ss / 2004	Italy: Sassari, Sardinia	32163673	2020-03-21	184581	Domestic pig	I	collection_date="2004 Illumina; Sanger dideoxy sequencing
KM102979	26544 / OG10	Italy	https://doi.org/10.1016/j.virep.2016.09.001	2017-07-13	182906	Domestic pig	I	collection_date="2010" Illumina; Sanger dideoxy sequencing 20x
KX354450	47 / Ss / 2008	Italy: Province of Sassari, Sardinia	27856577	2016-09-18	184638	Domestic pig	I	collection_date="2008" Illumina; Sanger dideoxy sequencing;PacBio
MT932579	55234/18	Italy	32967098	2020-12-08	181761	Domestic pig	I	collection_date="2018" Illumina
MN270970	57 / Ca / 1979	Italy: Cagliari, Sardinia	32163673	2020-03-21	183639	Domestic pig	I	collection_date="1979" Illumina; Sanger dideoxy sequencing
MN270976	60 / Nu / 1997	Italy: Nuoro, Sardinia	32163673	2020-03-21	181651	Domestic pig	I	collection_date="1997" Illumina; Sanger dideoxy sequencing
MN270978	72407 / Ss / 2005	Italy: Sassari, Sardinia	32163673	2020-03-21	181699	Domestic pig	I	collection_date="2005 Illumina; Sanger dideoxy sequencing
MN270973	85 / Ca / 1985	Italy: Cagliari, Sardinia	32163673	2020-03-21	181816	Domestic pig	I	collection_date="1985" Illumina; Sanger dideoxy sequencing
MN270979	97 / Ot / 2012	Italy: Olbia-Tempio, Sardinia	32163673	2020-03-21	184206	Domestic pig	I	collection_date="2012 Illumina; Sanger dideoxy sequencing
LR812933	Arm / 07 / CBM / c2	Armenia	Daniel，Perez.-Nunez Direct Submission	2020-09-01	190145	Domestic pig	II	GenBank; ID：DP60R CDS.p01
LR881473	Arm / 07 / CBM / c4	Armenia	Daniel,Perez.-Nunez., Eva,Castillo.-Rosa.	2020-09-17	192206	Domestic pig	I
MT459800	ASFV / Kabardino-Balkaria 19 / WB-964	Russia	Mazloum,A. and Vlasova,N.N.Unpublished	2020-11-17	189252	Wild boar	II	collection_date="26-Mar-2019"
MN194591	ASFV / Kyiv / 2016/13	Ukraine: Kyiv	31624164	2020-06-22	19191	Domestic pig	II	collection_date="2016-04-11" Oxford Nanopore MinION
MK628478	ASFV / LT14 / 1490	Lithuania	25808027	2019-10-08	189399	Wild boar	II	collection_date="Jan-2014"
MN172368	ASFV / pig / China / CAS19-01 / 2019	China: Zhuhai	31701406	2020-01-08	189405	Domestic pig	II	collection_date="02-Jan-2019"
MH681419	ASFV / POL / 2015 / Podlaskie	Poland	30063908	2019-12-16	189394	Domestic pig	II	collection_date="2015" Illumina
LR536725	ASFV Belgium 2018/1	Belgium	IVD NGS Lab	2019-03-25	190599	Wild boar	II	ASFV Belgium 2018/1
LR722600	ASFV CzechRepublic 2017/1	CzechRepublic	IVD NGS Lab	2019-09-24	190594	Wild boar	II	ASFV CzechRepublic 2017/1
NC_044959	ASFV Georgia 2007/1	Georgia	21470447	2020-12-20	190584	Domestic pig	II	ASFV Georgia 2007/1
LR899131	ASFV Ken.rie1	Kenya	IVD NGS Lab Direct Submission	2020-11-19	189950	Tick	X
LR722599	ASFV Moldova 2017/1	Moldova	IVD NGS Lab	2019-09-24	190598	Wild boar	II	ASFV Moldova 2017/1
MN393476	ASFV Wuhan 2019-1	China	10.1101 / 756726	2020-03-04	190576	Domestic pig	II	collection_date="19-Aug-2019" Illumina
MN393477	ASFV Wuhan 2019-2	China	10.1101 / 756726	2020-03-04	190576	Domestic pig	II	collection_date="19-Aug-2019" Illumina
MW306190	ASFV/Amur 19/WB-6905	Russia	33925986	2021-05-09	189248	Wild boar	II	collection_date="29-Aug-2019"
MW396979	ASFV/East Timor/2019/1	Timor-Leste	Mileto,P., Neave,M. Direct Submission	2021-03-28	192237	Domestic pig	I	collection_date="2019"
MT748042	ASFV/Korea/pig/PaJu1/2019	South Korea: PaJu"	Nah,J., Choi,J.Direct Submission	2020-11-07	190597	Domestic pig	II	collection_date="16-Sep-2019"
MW306191	ASFV/Primorsky 19/WB-6723	Russia	33925986	2021-05-09	189256	Wild boar	II	collection_date="28-Aug-2019"
MW306192	ASFV/Ulyanovsk 19/WB-5699	Russia	33925986	2021-05-09	189263	Wild boar	II	collection_date="21-Aug-2019"
MT166692	ASFV_Hanoi_2019	Viet Nam	Moon,S.-H., Tran,H.T.T.	2020-11-10	166931	Domestic pig	II	collection_date="2019" partial genome
MN715134	ASFV_HU_2018	Hungary	31817647	2019-12-16	190601	Wild boar	II	collection date=24-Apr-2018
MT180393	ASFV_NgheAn_2019	Viet Nam	Moon,S.-H., Tran,H.T.T.Unpublished	2020-11-10	186498	Domestic pig	II	collection_date="2019" partial genome
MH766894	ASFV-SY18	China	Miao,F., Zhou,X. Unpublished	2021-01-13	188643	Domestic pig	II	collection_date="Jul-2018"
MK645909	ASFV-wbBS01	China	Zhaowen,R., Huancheng,G. and Changchun,T. Unpublished Unpublished	2019-07-20	189394	Wild boar	II	collection_date="01-Nov-2018"
KP055815	BA71	Spain: Badajoz	26618713	2015-12-01	180365	Domestic pig	I	collection_date="1971" Sanger dideoxy sequencing
NC_001659	BA71V	VERO cells (kidney epithelial cells, African green monkey (Chlorocebus sp)	11831707	2020-12-20	170101	VERO cells	I	strain BA71V
MK543947	Belgium / Etalle / wb / 2018	Belgium	31332955	2019-08-20	190202	Wild Boar	II	collection_date="10-Sep-2018"
NC_044956	Benin 97/1	Benin	18198370	2020-12-20	182284	Domestic pig	I	Benin 97/1 pathogenic isolate
MK128995	China / 2018 / AnhuiXCGQ	China Anhui	30637968	2019-01-29	189393	Domestic pig	II	collection_date="02-Sep-2018"
MW361944	China/GD/2019	China	Wang,X. Unpublished	2021-03-11	186471	Domestic pig	II	collection_date="14-Jul-2019" Illumina
MK940252	CN / 2019 / InnerMongolia-AES01	China	Ren,Z., Guo,H. and Tu,C.Unpublished	2020-06-30	189403	Domestic pig	II	collection_date="19-Feb-2019
MK333181	DB / LN / 2018	China	30866784	2019-03-06	189404	Domestic pig	II	isolate DB/LN/2018
NC_044958	E75	Spain	20171711	2020-12-20	181187	Wild boar	I	strain E75
LS478113	Estonia 2014	Estonia	IVD NGS Lab Direct Submission	2018-06-15	182446	Wild boar	II	Estonia 2014
MH910495	Georgia 2008/1	Georgia	30547827	2018-12-19	189465	Domestic pig	II	collection_date="2008"
MH910496	Georgia 2008/2	Georgia	30547827	2018-12-19	189315	Domestic pig	II	collection_date="2008"
MT496893	GZ201801	China	Zhang，G.，Li，S	2020-07-14	189393	Domestic pig	II	collection_date="22-Dec-2018"
MW521382	HuB20	China	Hu,R., Chen,T Unpublished	2021-04-14	188643	Domestic pig	II	collection_date="01-Oct-2020"
KJ747406	Kashino 04/13	Russia	Vlasova,N.N., Varentsova,A.A.	2014-06-30	189387	Wild Boar	II	collection_date="01-Mar-2013"
NC_044945	Ken05 / Tk1	Kenya	25645905	2020-12-20	191058	Domestic pig	X	collection_date="2005"
NC_044946	Ken06.Bus	Kenya	25645905	2020-12-20	184368	Domestic pig	X	collection_date="2006"
AY261360	Kenya 1950	Kenya	Kutish,G.F. and Rock,D.L.	2004-03-31	193886	Domestic pig	X	field outbreak
NC_044941	L60	Portugal	25406173	2020-12-20	182362	Domestic pig	I	collection_date="1960"
MN318203	LIV_5_40	Zambia	Ndlovu,S.S. Direct Submission	2021-02-19	183292	Tick	I	collection_date="1983" Illumina
MN913970	Liv13 / 33	France	32327506	2021-02-16	188277	Tick	I	collection_date="21-Dec-2017"
AY261361	Malawi Lil-20 / 1（1983）	Malawi: Chalaswa	Kutish,G.F. and Rock,D.L.	2005-04-11	187612	Tick	VIII	pathogenic pig isolate
AY261362	Mkuzi 1979	South Africa: Mkuzi Game Reserve	Kutish,G.F. and Rock,D.L.	2005-04-11	192714	Tick	I	isolated in 1979
MH025919	N10	ganda: Tororo district	Masembe,C., Sreenu,V.B.	2018-07-16	188611	Domestic pig	IX	collection_date="12-Feb-2015
NC_044943	NHV	Portugal	25406173	2020-12-20	172051	Domestic pig	I	collection_date="1968"
MW465755	NUA-ASFV-05L1/HaNam/VN/2020,	Viet Nam	Truong,Q.L., Nguyen,T.H. Unpublished	2021-03-06	186237	Domestic pig	II	collection_date="2020" isolation_source="spleen"
NC_044948	Odintsovo_02 / 14	Russia	Shevchenko,I.V., Vlasova,N.N	2019-10-02	189333	Wild boar	II	collection_date="Feb-2014"
NC_044957	OURT 88/3	Portugal	18198370	2020-12-20	171719	Tick	I	virulent field isolate
MK333180	Pig / HLJ / 2018	China	30866784	2019-03-06	189404	Domestic pig	II	collection_date="05-Sep-2018"
MW656282	Pig/Heilongjiang/HRB1/2020	China	33655434	2021-03-15	189355	Domestic pig	II	/collection_date="12-Sep-2020"
MG939583	Pol16_20186_o7	Poland	Wozniakowski,G., Mazur,N. and Pejsak,Z.	2018-09-22	189401	Domestic pig	II	collection_date="Jan-2016/Dec-2017"
MG939584	Pol16_20538_o9	Poland	Wozniakowski,G., Mazur,N. and Pejsak,Z.	2018-09-22	189399	Domestic pig	II	collection_date="Jan-2016/Dec-2017"
MG939585	Pol16_20540_o10	Poland	Wozniakowski,G., Mazur,N. and Pejsak,Z.	2018-09-22	189405	Domestic pig	II	collection_date="Jan-2016/Dec-2017"
MG939586	Pol16_29413_o23	Poland	Wozniakowski,G., Mazur,N. and Pejsak,Z.Unpublished	2018-09-22	189393	Domestic pig	II	collection_date="Jan-2016/Dec-2017"
MG939587	Pol17_03029_C201	Poland	Wozniakowski,G., Mazur,N. and Pejsak,Z.	2018-09-22	189405	Domestic pig	II	collection_date="Jan-2016/Dec-2017"
MG939588	Pol17_04461_C210	Poland	Wozniakowski,G., Mazur,N. and Pejsak,Z.	2018-09-22	189401	Domestic pig	II	collection_date="Jan-2016/Dec-2017"
MG939589	Pol17_05838_C220	Poland	Wozniakowski,G., Mazur,N. and Pejsak,Z.Unpublished	2018-09-22	189393	Domestic pig	II	collection_date="Jan-2016/Dec-2017"
MT847622	Pol17_31177_O81	Poland	32992547	2020-11-07	189422	Domestic pig	II	collection_date="2017/2019"
MT847620	Pol17_55892_C754	Poland	32992547	2020-11-07	189414	Domestic pig	II	collection_date="2017/2019" Illumina
MT847621	Pol18_28298_O111	Poland	32992547	2020-11-07	189409	Domestic pig	II	collection_date="2017/2019" Illumina
MT847623	Pol19_53050_C1959 / 19	Poland	32992547	2021-03-01	189413	Domestic pig	II	collection_date="2017/2019" Illumina
NC_044952	Pretorisuskop / 96/4	South Africa: Kruger National Park	Kutish,G.F. and Rock,D.L.	2019-10-02	190324	Tick	I	pathogenic pig isolate; isolated in 1962
MH025918	R25	Uganda: Tororo district	Masembe,C., Sreenu,V.B.	2018-07-16	188630	Domestic pig	IX	collection_date="31-May-2015"
MH025917	R7	Uganda: Tororo district	Masembe,C., Sreenu,V.B.	2018-07-16	188628	Domestic pig	IX	collection_date="31-May-2015"
MH025916	R8	Uganda: Tororo district	Masembe,C., Sreenu,V.B.	2018-07-16	188627	Domestic pig	IX	collection_date="31-May-2015"
MN641877	RSA_2_2004	South Africa	Ndlovu,S.S. and Carulei,O.	2021-03-10	189903	Wild boar	XX	collection_date="2004"
MN336500	RSA_2_2008	South Africa	Ndlovu,S.S. and Malesa,R Direct Submission	2021-02-19	190066	Tick	XXII	collection_date="2008"
MN641876	RSA_W1_1999	South Africa	Ndlovu,S.S. and Carulei,O.	2021-03-10	187621	Warthog	IV	collection_date="1999
MN394630	SPEC_57	South Africa	Ndlovu,S.S.Direct Submission	2021-02-19	188458	Tick	VIII	collection_date="1985"
LR813622	Tanzania/Rukwa/2017/1	Tanzania/Rukwa	Domelevo Entfellner,J.-B.Direct Submission	2020-08-03	183186	Domestic pig	II	chromosome: 1
AY261364	Tengani 62	Malawi: Tengani, Nsanje District	Kutish,G.F. and Rock,D.L.	2004-03-31	185689	Domestic pig	I	isolate Tengani 62
MT956648	Uvira B53	Congo	33478547	2021-02-27	180916	Domestic pig	X	serogroup: 7;collection_date="Jan-2019
AY261365	Warmbaths	South Africa: Warmbaths	Kutish,G.F. and Rock,D.L.	2004-03-31	190773	Tick	I	isolate Warmbaths
NC_044949	Warthog	Namibia	Kutish,G.F. and Rock,D.L.	2019-10-02	186528	Warthog	I	Warthog
MN630494	Zaire	Zaire	Ndlovu，SS Direct Submission	2021-03-10	184820	Domestic pig	XX	collection_date="1977"
