# Supplementary material for: Target capture sequencing for the first Nigerian genotype I ASFV genome
Source: Microb Genom. 2023 Jul 25;9(7):mgen001069. doi: 10.1099/mgen.0.001069 (PMC10438811; doi:10.1099/mgen.0.001069)
Supplement: Supplementary material 3 [file mgen-9-1069-s003.xlsx]

## Sheet: Table S1
Suppmentary Table 2. The sequences information of probes for in-solution hybrid capture
ID	5'→3'
1	gaaaaaatgtttaacagcattgatcgctcttttttaaaaattaccatcgttcaccgctatgacaagcctgaaaccctgttttttatctttacggattttg
2	ttaaaaattaccatcgttcaccgctatgacaagcctgaaaccctgttttttatctttacggattttgacattgacaaggagtgcacgtatcagattacgg
3	cctgaaaccctgttttttatctttacggattttgacattgacaaggagtgcacgtatcagattacggtctcggagcccgagctcgatatggaccttatcg
4	gacattgacaaggagtgcacgtatcagattacggtctcggagcccgagctcgatatggaccttatcgaaatggaaaaaagcatcagtgaagaaagactca
5	ggtctcggagcccgagctcgatatggaccttatcgaaatggaaaaaagcatcagtgaagaaagactcaagaactatcctctgcgctgggagtttacctcc
6	cgaaatggaaaaaagcatcagtgaagaaagactcaagaactatcctctgcgctgggagtttacctccaagcagctcaagaaaacatttagcgacttatca
7	gaactatcctctgcgctgggagtttacctccaagcagctcaagaaaacatttagcgacttatcaaactacaccgagctcgtgaccattgaaaaactcggc
8	ccaagcagctcaagaaaacatttagcgacttatcaaactacaccgagctcgtgaccattgaaaaactcggcggcgatacgccgctgcacctgtatttcca
9	aactacaccgagctcgtgaccattgaaaaactcggcggcgatacgccgctgcacctgtatttccaaaagtttaactccatctcataccacgagatgtata
10	cggcggcgatacgccgctgcacctgtatttccaaaagtttaactccatctcataccacgagatgtataaatcttccaacaagatcaacctgacctcgacc
11	aagtttaactccatctcataccacgagatgtataaatcttccaacaagatcaacctgacctcgaccattcctaagtcgcaggtgttccagataaatgtta
12	aaatcttccaacaagatcaacctgacctcgaccattcctaagtcgcaggtgttccagataaatgttaaaattgctcacatcaagtcgctggcctcggcta
13	attcctaagtcgcaggtgttccagataaatgttaaaattgctcacatcaagtcgctggcctcggctatggtcaccgacaagatccgcattctgtgcgaag
14	aaaattgctcacatcaagtcgctggcctcggctatggtcaccgacaagatccgcattctgtgcgaagaaaatgggaacctaatctttcaatcggaaatgg
15	ggtcaccgacaagatccgcattctgtgcgaagaaaatgggaacctaatctttcaatcggaaatggatgcccttatgttaaatacgattaccttgaacacc
16	gaaaatgggaacctaatctttcaatcggaaatggatgcccttatgttaaatacgattaccttgaacaccacgatatagttcggtaacattagatgttcta
17	gatgcccttatgttaaatacgattaccttgaacaccacgatatagttcggtaacattagatgttctaatatttagcatctaaataatacgctgtagtccg
18	caccacgatatagttcggtaacattagatgttctaatatttagcatctaaataatacgctgtagtccggtcagggttgcgtcacagttttcccatttttt
19	aatatttagcatctaaataatacgctgtagtccggtcagggttgcgtcacagttttcccatttttttgcctcgtcggcggtggccaccgttgccctatca
20	gtcagggttgcgtcacagttttcccatttttttgcctcgtcggcggtggccaccgttgccctatcatttacgcccggtaagacaaagctaaaggcgttca
21	ttgcctcgtcggcggtggccaccgttgccctatcatttacgcccggtaagacaaagctaaaggcgttcagcggggcttggcaatgcccgcccagcgtgaa
22	atttacgcccggtaagacaaagctaaaggcgttcagcggggcttggcaatgcccgcccagcgtgaaggagctcggaggattttgcgcatcccgaaatccc
23	agcggggcttggcaatgcccgcccagcgtgaaggagctcggaggattttgcgcatcccgaaatcccttagccatgttgtttaacacttcggttacgtcaa
24	ggagctcggaggattttgcgcatcccgaaatcccttagccatgttgtttaacacttcggttacgtcaatcgagtgaagggatcccttgggatccgtgaat
25	cttagccatgttgtttaacacttcggttacgtcaatcgagtgaagggatcccttgggatccgtgaatgtaaagacgcagtttctaaagcgcatgtatgcg
26	atcgagtgaagggatcccttgggatccgtgaatgtaaagacgcagtttctaaagcgcatgtatgcgatggacgattcatcgggggttttgaaggtaacag
27	gtaaagacgcagtttctaaagcgcatgtatgcgatggacgattcatcgggggttttgaaggtaacagtgttccccttgctgtacttaaagggggaccatc
28	gcgatggacgattcatcgggggttttgaaggtaacagtgttccccttgctgtacttaaagggggaccatccggtaaaattataccaaatgaaagcaataa
29	agtgttccccttgctgtacttaaagggggaccatccggtaaaattataccaaatgaaagcaataataattaaaataaccaacacaatagttatagacaac
30	tccggtaaaattataccaaatgaaagcaataataattaaaataaccaacacaatagttatagacaacacaaagtctgtagtgccgcccattattaaataa
31	aattaaaataaccaacacaatagttatagacaacacaaagtctgtagtgccgcccattattaaataaaaatattttagaccgccggcttaaaatttactt
32	cacaaagtctgtagtgccgcccattattaaataaaaatattttagaccgccggcttaaaatttacttattgctcatagcttaagtctattttattcatag
33	aaatattttagaccgccggcttaaaatttacttattgctcatagcttaagtctattttattcatagcttaagtttattgctcatggcttaagtctattgc
34	tattgctcatagcttaagtctattttattcatagcttaagtttattgctcatggcttaagtctattgcttatagcttaagtctattttattcatagctta
35	gcttatagcttaagtctattttattcatagcttaagtctattgttcatggcttaagtttgttgctcatagcttaactccattactgatagcttactgatc
36	aagtctattgttcatggcttaagtttgttgctcatagcttaactccattactgatagcttactgatcatgacttaaataaaaatattttgcccgcttaaa
37	gcttaactccattactgatagcttactgatcatgacttaaataaaaatattttgcccgcttaaaaattgtttaggtttgaaaaaataagagatggagggg
38	catgacttaaataaaaatattttgcccgcttaaaaattgtttaggtttgaaaaaataagagatggagggggcaacttatcgtcattgtgtttacccccac
39	aaattgtttaggtttgaaaaaataagagatggagggggcaacttatcgtcattgtgtttacccccactggaagacatcaaacggtaaataattataagaa
40	gggggcaacttatcgtcattgtgtttacccccactggaagacatcaaacggtaaataattataagaatcaaaatgattaatataagggttaaaaaaggat
41	ctggaagacatcaaacggtaaataattataagaatcaaaatgattaatataagggttaaaaaaggatgattcatcacattaattaaaaacgtatttataa
42	atcaaaatgattaatataagggttaaaaaaggatgattcatcacattaattaaaaacgtatttataacgctgttgcagttgaaattttggtataggtcgg
43	tgattcatcacattaattaaaaacgtatttataacgctgttgcagttgaaattttggtataggtcggaaatattgcccgagcctccgtattctgcaatgt
44	acgctgttgcagttgaaattttggtataggtcggaaatattgcccgagcctccgtattctgcaatgttctgacatatggtgagtccggaggggcactgct
45	cggaaatattgcccgagcctccgtattctgcaatgttctgacatatggtgagtccggaggggcactgcttgttggtcaaaatatttctttgctccgttgt
46	gttctgacatatggtgagtccggaggggcactgcttgttggtcaaaatatttctttgctccgttgttttataggcatttttatttccattacacggagca
47	tgttggtcaaaatatttctttgctccgttgttttataggcatttttatttccattacacggagcaaacgcacattcagcccatagggtgccggagttcac
48	ataggcatttttatttccattacacggagcaaacgcacattcagcccatagggtgccggagttcacacaggcacaatactggctatacgcatactcatcc
49	aacgcacattcagcccatagggtgccggagttcacacaggcacaatactggctatacgcatactcatcctttgagcacaatccctgtttatcgcatatgc
50	cacaggcacaatactggctatacgcatactcatcctttgagcacaatccctgtttatcgcatatgctcccaataatattgtcatcctccgccgtttgttg
51	cctttgagcacaatccctgtttatcgcatatgctcccaataatattgtcatcctccgccgtttgttgatttgtatgcgagcgtaaaatagcggcccaggc
52	ctcccaataatattgtcatcctccgccgtttgttgatttgtatgcgagcgtaaaatagcggcccaggccttgggctcctttttttgcagctcggaaatcg
53	gatttgtatgcgagcgtaaaatagcggcccaggccttgggctcctttttttgcagctcggaaatcgaagggcctgtacagctaaagtcgacccaaatatc
54	ggccttgggctcctttttttgcagctcggaaatcgaagggcctgtacagctaaagtcgacccaaatatcattgcatttcgtggaaactggcatgcaagac
55	gaagggcctgtacagctaaagtcgacccaaatatcattgcatttcgtggaaactggcatgcaagacataattgaaataattaataagtatatatcatggc
56	tcattgcatttcgtggaaactggcatgcaagacataattgaaataattaataagtatatatcatggcaacaaatttttttattcaacctatcaccgaaga
57	taattgaaataattaataagtatatatcatggcaacaaatttttttattcaacctatcaccgaagaagctgaagcatactacccaccttccgtgataacg
58	ggcaacaaatttttttattcaacctatcaccgaagaagctgaagcatactacccaccttccgtgataacgaataaacggaaggacctgggggtagacgta
59	aagctgaagcatactacccaccttccgtgataacgaataaacggaaggacctgggggtagacgtatactgttgctccgacctagtgcttcaacctggact
60	cgaataaacggaaggacctgggggtagacgtatactgttgctccgacctagtgcttcaacctggactaaatattgttcgcctgcatattaaagtagcatg
61	ctgttgctccgacctagtgcttcaacctggactaaatattgttcgcctgcatattaaagtagcatgcgaacacatgggcaaaaaatgcggttttaaaatc
62	aatattgttcgcctgcatattaaagtagcatgcgaacacatgggcaaaaaatgcggttttaaaatcatggcgagaagcagtatgtgcacccatgaacggc
63	gcgaacacatgggcaaaaaatgcggttttaaaatcatggcgagaagcagtatgtgcacccatgaacggctgctcatccttgcaaacggaattggtttaat
64	tcatggcgagaagcagtatgtgcacccatgaacggctgctcatccttgcaaacggaattggtttaatagacccgggttatgtgggcgagctcatgctcaa
65	ggctgctcatccttgcaaacggaattggtttaatagacccgggttatgtgggcgagctcatgctcaagatcattaatcttggcgacaccccggtccaaat
66	aatagacccgggttatgtgggcgagctcatgctcaagatcattaatcttggcgacaccccggtccaaatatgggccaaagaatgtttggtgcagttggtg
67	gatcattaatcttggcgacaccccggtccaaatatgggccaaagaatgtttggtgcagttggtggcccaaggtgaccatgtgcctgaccatatcaacatc
68	gggccaaagaatgtttggtgcagttggtggcccaaggtgaccatgtgcctgaccatatcaacatcctaaaaagaaaccaaatatttccgctgtttgcgcc
69	cccaaggtgaccatgtgcctgaccatatcaacatcctaaaaagaaaccaaatatttccgctgtttgcgcctaccccaagaggcgagggtagatttgggag
70	tcctaaaaagaaaccaaatatttccgctgtttgcgcctaccccaagaggcgagggtagatttgggagcacgggcgaggccgggattatgagaacttaatt
71	gcgcctaccccaagaggcgagggtagatttgggagcacgggcgaggccgggattatgagaacttaattttattttttttcttaacataatgggaggctct
72	gcacgggcgaggccgggattatgagaacttaattttattttttttcttaacataatgggaggctctacaagcaaaaattcctttaaaaatacgaccaaca
73	ttattttttttcttaacataatgggaggctctacaagcaaaaattcctttaaaaatacgaccaacattatcagcaattccattttcaatcagatgcaaag
74	acaagcaaaaattcctttaaaaatacgaccaacattatcagcaattccattttcaatcagatgcaaagttgtatttccatgttggatggcaaaaattaca
75	attatcagcaattccattttcaatcagatgcaaagttgtatttccatgttggatggcaaaaattacataggcgtattcggtgatggaaatattttaaacc
76	gttgtatttccatgttggatggcaaaaattacataggcgtattcggtgatggaaatattttaaaccacgttttccaggatttaaacttatcattaaacac
77	cataggcgtattcggtgatggaaatattttaaaccacgttttccaggatttaaacttatcattaaacacaagttgcgtgcaaaagcacgtaaacgaggaa
78	cacgttttccaggatttaaacttatcattaaacacaagttgcgtgcaaaagcacgtaaacgaggaaaatttcattacaaatctttcgaaccaaattactc
79	acaagttgcgtgcaaaagcacgtaaacgaggaaaatttcattacaaatctttcgaaccaaattactcaaaatttaaaagaccaagaagttgcgttaaccc
80	ttcattacaaatctttcgaaccaaattactcaaaatttaaaagaccaagaagttgcgttaacccaatggatggacgcaggaactcacgatcagaaaacgg
81	caaaatttaaaagaccaagaagttgcgttaacccaatggatggacgcaggaactcacgatcagaaaacggatatagaagaaaatataaaggtaaacttaa
82	caatggatggacgcaggaactcacgatcagaaaacggatatagaagaaaatataaaggtaaacttaacaaccacacttattcaaaactgcgtttcatccc
83	acggatatagaagaaaatataaaggtaaacttaacaaccacacttattcaaaactgcgtttcatccctgtcgggtatgaacgtgctggtggtgaagggga
84	acaaccacacttattcaaaactgcgtttcatccctgtcgggtatgaacgtgctggtggtgaaggggaatggcaacattgttgaaaacgcaactcagaagc
85	ctgtcgggtatgaacgtgctggtggtgaaggggaatggcaacattgttgaaaacgcaactcagaagcagtcgcagcaaatcatctctaactgcttgcagg
86	aatggcaacattgttgaaaacgcaactcagaagcagtcgcagcaaatcatctctaactgcttgcaggggagcaagcaggccatagacaccacaaccggca
87	cagtcgcagcaaatcatctctaactgcttgcaggggagcaagcaggccatagacaccacaaccggcatcactaacacggtaaatcagtactcacactaca
88	gggagcaagcaggccatagacaccacaaccggcatcactaacacggtaaatcagtactcacactacacctcaaaaaacttttttgacttcattgcagacg
89	cactaacacggtaaatcagtactcacactacacctcaaaaaacttttttgacttcattgcagacgcaatttcggctgtttttaaaaacatcatggtcgcg
90	cacctcaaaaaacttttttgacttcattgcagacgcaatttcggctgtttttaaaaacatcatggtcgcggctgtagttatcgttctaatcatcgtaggg
91	gcaatttcggctgtttttaaaaacatcatggtcgcggctgtagttatcgttctaatcatcgtagggtttatagccgtcttttactttttgcattcacggc
92	gcggctgtagttatcgttctaatcatcgtagggtttatagccgtcttttactttttgcattcacggcaccgccatgaggaggaagaagaagctgaaccac
93	tttatagccgtcttttactttttgcattcacggcaccgccatgaggaggaagaagaagctgaaccactcataagcaacaaggtattaaaaaatgctgccg
94	cggcaccgccatgaggaggaagaagaagctgaaccactcataagcaacaaggtattaaaaaatgctgccgtttcgtaataatttaattaaaagtaaaaaa
95	ctcataagcaacaaggtattaaaaaatgctgccgtttcgtaataatttaattaaaagtaaaaaaaaaaggtattgttatagtgatggcagattttaattc
96	cgtttcgtaataatttaattaaaagtaaaaaaaaaaggtattgttatagtgatggcagattttaattctccaatccagtatttgaaagaagattcgaggg
97	aaggtattgttatagtgatggcagattttaattctccaatccagtatttgaaagaagattcgagggaccggacctctataggttctctagaatacgatga
98	ctccaatccagtatttgaaagaagattcgagggaccggacctctataggttctctagaatacgatgaaaatgccgacacgatgataccgagcttcgcagc
99	gaccggacctctataggttctctagaatacgatgaaaatgccgacacgatgataccgagcttcgcagcaggcttggaagagtttgaacccattcccgact
100	gaaaatgccgacacgatgataccgagcttcgcagcaggcttggaagagtttgaacccattcccgactatgaccctaccacatcaacttccctgtattcac
101	gcaggcttggaagagtttgaacccattcccgactatgaccctaccacatcaacttccctgtattcacaattgacccacaacatggaaaaaatcgcagagg
102	tgaccctaccacatcaacttccctgtattcacaattgacccacaacatggaaaaaatcgcagaggaagaggatagtaattttctacacgatactagggag
103	caattgacccacaacatggaaaaaatcgcagaggaagaggatagtaattttctacacgatactagggagtttacttcactggtccccgatgaggcagaca
104	ggaagaggatagtaattttctacacgatactagggagtttacttcactggtccccgatgaggcagacaataaaccggaagatgacgaagaaagcggtgca
105	gggagtttacttcactggtccccgatgaggcagacaataaaccggaagatgacgaagaaagcggtgcaaaacctaaaaagaaaaaacatttgtttccaaa
106	ataaaccggaagatgacgaagaaagcggtgcaaaacctaaaaagaaaaaacatttgtttccaaaattaagctcgcataaatcgaagtaaaaattgaagcg
107	acctaaaaagaaaaaacatttgtttccaaaattaagctcgcataaatcgaagtaaaaattgaagcgaaaaaaagtagaaaaaaaatgtttggagcttttg
108	taagctcgcataaatcgaagtaaaaattgaagcgaaaaaaagtagaaaaaaaatgtttggagcttttgtaagccaccgtttgtggtcagatagtggttgt
109	gcgaaaaaaagtagaaaaaaaatgtttggagcttttgtaagccaccgtttgtggtcagatagtggttgtacgaccacctgcatcacaaacagcattgcta
110	tgtaagccaccgtttgtggtcagatagtggttgtacgaccacctgcatcacaaacagcattgctaattatgtagccttcggcgaacaaattggatttccc
111	gtacgaccacctgcatcacaaacagcattgctaattatgtagccttcggcgaacaaattggatttccctttaaatcagctcaggtatttattgccggccc
112	ttatgtagccttcggcgaacaaattggatttccctttaaatcagctcaggtatttattgccggccctagaaaggctgtgataaatattcaggaagatgat
113	ctttaaatcagctcaggtatttattgccggccctagaaaggctgtgataaatattcaggaagatgataaagttgagcttttaaagatgattgttaagcac
114	ccctagaaaggctgtgataaatattcaggaagatgataaagttgagcttttaaagatgattgttaagcacaatctttgggttgttgctcatggaacctac
115	taaagttgagcttttaaagatgattgttaagcacaatctttgggttgttgctcatggaacctacttagatgtgccctggtcccgtaagagtgcgtttgtt
116	caatctttgggttgttgctcatggaacctacttagatgtgccctggtcccgtaagagtgcgtttgttacacattttatacaacaagaactacttatatgc
117	gatgtgccctggtcccgtaagagtgcgtttgttacacattttatacaacaagaactacttatatgcaaggaagtcggtattaaagggttagttttacacc
118	cacattttatacaacaagaactacttatatgcaaggaagtcggtattaaagggttagttttacacctaggcgctgtggagcctgaacttattatggaagg
119	gcaaggaagtcggtattaaagggttagttttacacctaggcgctgtggagcctgaacttattatggaaggactaaaaaaaattaagccggttgagggggt
120	cctaggcgctgtggagcctgaacttattatggaaggactaaaaaaaattaagccggttgagggggttgtcatttacctggaaaccccgcataacaaacat
121	aggactaaaaaaaattaagccggttgagggggttgtcatttacctggaaaccccgcataacaaacatcatacatataaatacagtacaattgagcagatc
122	tgtcatttacctggaaaccccgcataacaaacatcatacatataaatacagtacaattgagcagatcaaagaattgtttttacggatacgaaataccagg
123	catacatataaatacagtacaattgagcagatcaaagaattgtttttacggatacgaaataccaggttgaaacagattggtttatgcattgatacggctc
124	caaagaattgtttttacggatacgaaataccaggttgaaacagattggtttatgcattgatacggctcacatctggtcttccggtgtcaacatctccagc
125	gttgaaacagattggtttatgcattgatacggctcacatctggtcttccggtgtcaacatctccagctataatgacgcggggcaatggctgcgctcgctg
126	tcacatctggtcttccggtgtcaacatctccagctataatgacgcggggcaatggctgcgctcgctggaaaacattcattccgtgatcccaccaagccac
127	tataatgacgcggggcaatggctgcgctcgctggaaaacattcattccgtgatcccaccaagccacattatgttccacctaaatgatgccgccacagaat
128	ggaaaacattcattccgtgatcccaccaagccacattatgttccacctaaatgatgccgccacagaatgcggaagcggtatagaccgacatgcaagtctt
129	cattatgttccacctaaatgatgccgccacagaatgcggaagcggtatagaccgacatgcaagtctttttgaaggaatgatttggaaatcatatagccat
130	tgcggaagcggtatagaccgacatgcaagtctttttgaaggaatgatttggaaatcatatagccataaaataaagcaaagcggtttatattgttttgttg
131	ttttgaaggaatgatttggaaatcatatagccataaaataaagcaaagcggtttatattgttttgttgaatacgttacgcgacaccagtgtccggctata
132	aaaataaagcaaagcggtttatattgttttgttgaatacgttacgcgacaccagtgtccggctatattggagagaaacctcgggtcttccatgcaattac
133	tgaatacgttacgcgacaccagtgtccggctatattggagagaaacctcgggtcttccatgcaattacaaaccgctttaaccgcagaatttactacatta
134	attggagagaaacctcgggtcttccatgcaattacaaaccgctttaaccgcagaatttactacattaaaatcgttattaaaataaggatgagttttagcg
135	acaaaccgctttaaccgcagaatttactacattaaaatcgttattaaaataaggatgagttttagcgaatgtcccttagttattagtgcatgcaaaaaat
136	aaatcgttattaaaataaggatgagttttagcgaatgtcccttagttattagtgcatgcaaaaaatttctacaaaagcgtattacaatagagaatgaagc
137	gaatgtcccttagttattagtgcatgcaaaaaatttctacaaaagcgtattacaatagagaatgaagcacttataaatgccttaataaccgctttagcgc
138	ttctacaaaagcgtattacaatagagaatgaagcacttataaatgccttaataaccgctttagcgcagaccagcacgttgaatgatctttgtttattacc
139	gcacttataaatgccttaataaccgctttagcgcagaccagcacgttgaatgatctttgtttattacctattcaaacctatttgcttagttataaaaatg
140	cgcagaccagcacgttgaatgatctttgtttattacctattcaaacctatttgcttagttataaaaatgcttttgagtggatacacttcgtatgtattgc
141	cctattcaaacctatttgcttagttataaaaatgcttttgagtggatacacttcgtatgtattgcaatcaccactattttggataataagtataactgga
142	gcttttgagtggatacacttcgtatgtattgcaatcaccactattttggataataagtataactggaaggactgtacggtagatattaattatatttttc
143	atcaccactattttggataataagtataactggaaggactgtacggtagatattaattatatttttctccatgtaacctatatttacaatattaaaacca
144	ggaaggactgtacggtagatattaattatatttttctccatgtaacctatatttacaatattaaaaccaaggaatacctagactactgttcttaaacttt
145	ctccatgtaacctatatttacaatattaaaaccaaggaatacctagactactgttcttaaactttattttttctatatttacgccaaagagaatatttaa
146	ccaaggaatacctagactactgttcttaaactttattttttctatatttacgccaaagagaatatttaaagttttttttgaaaaaaaataatatatgtag
147	ttttctatatttacgccaaagagaatatttaaagttttttttgaaaaaaaataatatatgtagataaaattcagttacatgatatatgtgtaaacatgtg
148	aagttttttttgaaaaaaaataatatatgtagataaaattcagttacatgatatatgtgtaaacatgtgtggtaaacaacatatggttatgctttataag
149	aaaattcagttacatgatatatgtgtaaacatgtgtggtaaacaacatatggttatgctttataagataaatgcgcataatatatgtaaacaaaatatgg
150	gtgtggtaaacaacatatggttatgctttataagataaatgcgcataatatatgtaaacaaaatatggttatgtgttaaatgcatataaatgtattttaa
151	gataaatgcgcataatatatgtaaacaaaatatggttatgtgttaaatgcatataaatgtattttaacgtatatcttgtgataatggatatatgcattta
152	ggttatgtgttaaatgcatataaatgtattttaacgtatatcttgtgataatggatatatgcatttattaaaagaggctgtatttattataaatcttgct
153	cgtatatcttgtgataatggatatatgcatttattaaaagaggctgtatttattataaatcttgctaaggatgccattgtcaacatatatcccatgttgg
154	attaaaagaggctgtatttattataaatcttgctaaggatgccattgtcaacatatatcccatgttggacaaattgcgttgcgatccagttctttttttt
155	taaggatgccattgtcaacatatatcccatgttggacaaattgcgttgcgatccagttcttttttttttgattttgtttaatgctatcctttttgaaggg
156	ggacaaattgcgttgcgatccagttcttttttttttgattttgtttaatgctatcctttttgaagggatggttgtccaccatatttattcgatgttcaat
157	tttgattttgtttaatgctatcctttttgaagggatggttgtccaccatatttattcgatgttcaatgaataggtctgctttttcgtaaggcagtgaagg
158	gggatggttgtccaccatatttattcgatgttcaatgaataggtctgctttttcgtaaggcagtgaaggtcgttccaagactccttgaacgaaggacgtg
159	tgaataggtctgctttttcgtaaggcagtgaaggtcgttccaagactccttgaacgaaggacgtgttttcttggatccacttaaaaagcacgtggcattc
160	gtcgttccaagactccttgaacgaaggacgtgttttcttggatccacttaaaaagcacgtggcattcaaaaacaggacagtgattggatccttggatatg
161	tcttggatccacttaaaaagcacgtggcattcaaaaacaggacagtgattggatccttggatatgctttggacagccaatgcttgaagagatgtagtccc
162	caaaaacaggacagtgattggatccttggatatgctttggacagccaatgcttgaagagatgtagtcccttttctttaggacaagcttctccacgctggg
163	tgctttggacagccaatgcttgaagagatgtagtcccttttctttaggacaagcttctccacgctggggcaacagagatcgttcaagttctggacggtcg
164	cccttttctttaggacaagcttctccacgctggggcaacagagatcgttcaagttctggacggtcgcatttggaatgttgaaacttcgtatccattcacc
165	ggcaacagagatcgttcaagttctggacggtcgcatttggaatgttgaaacttcgtatccattcaccctcgggtcctcccttatgaagaaggagtatttg
166	catttggaatgttgaaacttcgtatccattcaccctcgggtcctcccttatgaagaaggagtatttgctcatggtccttagtaatcttaaccaaatgttg
167	cctcgggtcctcccttatgaagaaggagtatttgctcatggtccttagtaatcttaaccaaatgttggaagatcatttttttacctgctttaaaggcctg
168	gctcatggtccttagtaatcttaaccaaatgttggaagatcatttttttacctgctttaaaggcctgaagggtgtcagttggcaaagctattgaattcgg
169	ggaagatcatttttttacctgctttaaaggcctgaagggtgtcagttggcaaagctattgaattcgggagtgggctttcatcaagcgtgaaatggtgaat
170	gaagggtgtcagttggcaaagctattgaattcgggagtgggctttcatcaagcgtgaaatggtgaatgtgacgcgactggaaagaaaacgaccgttgatt
171	ggagtgggctttcatcaagcgtgaaatggtgaatgtgacgcgactggaaagaaaacgaccgttgatttattttttcaaagattgggtcgattccgccatg
172	tgtgacgcgactggaaagaaaacgaccgttgatttattttttcaaagattgggtcgattccgccatgaaagaacagctgcaagattttagaaggcgtatt
173	tattttttcaaagattgggtcgattccgccatgaaagaacagctgcaagattttagaaggcgtatttttttcccaataaaaaatgaccacttctcgtggg
174	gaaagaacagctgcaagattttagaaggcgtatttttttcccaataaaaaatgaccacttctcgtgggattaaaatcgtctgtgtcccattttcattata
175	tttttcccaataaaaaatgaccacttctcgtgggattaaaatcgtctgtgtcccattttcattatataattggcccataaagccatcaacgtcaatcaac
176	ggattaaaatcgtctgtgtcccattttcattatataattggcccataaagccatcaacgtcaatcaacaccaaaagcatggtatagagagcttttagaac
177	ataattggcccataaagccatcaacgtcaatcaacaccaaaagcatggtatagagagcttttagaaccggagttcgttaaaaaaatacaaagttcgttta
178	acaccaaaagcatggtatagagagcttttagaaccggagttcgttaaaaaaatacaaagttcgtttaaaacgtgtaatgttactaaaaaaatgtaatgtt
179	ccggagttcgttaaaaaaatacaaagttcgtttaaaacgtgtaatgttactaaaaaaatgtaatgtttaaatgataatgataccacatgcattaatgaaa
180	aaacgtgtaatgttactaaaaaaatgtaatgtttaaatgataatgataccacatgcattaatgaaaaaaacttttaaatttttgttttaatatttgcatg
181	taaatgataatgataccacatgcattaatgaaaaaaacttttaaatttttgttttaatatttgcatgaaaatggaaacatttttagtctgtttatttcac
182	aaaaacttttaaatttttgttttaatatttgcatgaaaatggaaacatttttagtctgtttatttcacaatgcagatggtttacatcaacagattcagga
183	tgaaaatggaaacatttttagtctgtttatttcacaatgcagatggtttacatcaacagattcaggaaattttgtatttattgcggatgcatatttacga
184	caatgcagatggtttacatcaacagattcaggaaattttgtatttattgcggatgcatatttacgaaacaaatctttacttaaagcaggaactatcacgg
185	gaaattttgtatttattgcggatgcatatttacgaaacaaatctttacttaaagcaggaactatcacggcttatatatccaaataggcaactttcttttg
186	acaaatctttacttaaagcaggaactatcacggcttatatatccaaataggcaactttcttttgtgttacttatgcccctttcccttctaagaaactggg
187	cggcttatatatccaaataggcaactttcttttgtgttacttatgcccctttcccttctaagaaactgggatgacattgaatatttaacggacgttgtag
188	gttacttatgcccctttcccttctaagaaactgggatgacattgaatatttaacggacgttgtagatgataagcagactctacattacgcggcaaatttg
189	gggatgacattgaatatttaacggacgttgtagatgataagcagactctacattacgcggcaaatttgctgacaaactacgttctacatctatccatgtt
190	gataagcagactctacattacgcggcaaatttgctgacaaactacgttctacatctatccatgtttcaaaagctgacaaaaccatacttccttttagcgg
191	gctgacaaactacgttctacatctatccatgtttcaaaagctgacaaaaccatacttccttttagcggtcaagcgggtcagcgaaaaactcaacaaaaag
192	tcaaaagctgacaaaaccatacttccttttagcggtcaagcgggtcagcgaaaaactcaacaaaaagcagcgacattcattttacgaggtattggtaacc
193	cggtcaagcgggtcagcgaaaaactcaacaaaaagcagcgacattcattttacgaggtattggtaacctccgaaaccttgaataattatgaaaacctatc
194	gcagcgacattcattttacgaggtattggtaacctccgaaaccttgaataattatgaaaacctatctaaaaacattttaaatacgttgatgtttgccgtg
195	cctccgaaaccttgaataattatgaaaacctatctaaaaacattttaaatacgttgatgtttgccgtgcgctacgtatttaaacctacgccgaactattc
196	ctaaaaacattttaaatacgttgatgtttgccgtgcgctacgtatttaaacctacgccgaactattcagaaattctcgcagagttggaaaaaaaaaataa
197	gcgctacgtatttaaacctacgccgaactattcagaaattctcgcagagttggaaaaaaaaaataaaattcaccatattatttttaatatggtaattacg
198	cagaaattctcgcagagttggaaaaaaaaaataaaattcaccatattatttttaatatggtaattacggattttgcgcaaatccgtgaacaacaaatgga
199	aaattcaccatattatttttaatatggtaattacggattttgcgcaaatccgtgaacaacaaatggataaacatctgtgtgaaacaaataatgagcttcg
200	cggattttgcgcaaatccgtgaacaacaaatggataaacatctgtgtgaaacaaataatgagcttcgtcaggaatgtaaagaaactatttttgatttaaa
201	catctgtgtgaaacaaataatgagcttcgtcaggaatgtaaagaaactatttttgatttaaaggtggtaggaaatgtttagccaataaactcatgcccgc
202	cgtcaggaatgtaaagaaactatttttgatttaaaggtggtaggaaatgtttagccaataaactcatgcccgcattttttacaggtacaaaatatcgtgg
203	ggtggtaggaaatgtttagccaataaactcatgcccgcattttttacaggtacaaaatatcgtggatggctcatcgagggcgcgtgtttgtacttctctg
204	gcccgcattttttacaggtacaaaatatcgtggatggctcatcgagggcgcgtgtttgtacttctctgtaggtacacatacgctgcttgcagttgggaca
205	gatggctcatcgagggcgcgtgtttgtacttctctgtaggtacacatacgctgcttgcagttgggacacttataaagttgtgacgtcttttcggcgacct
206	gtaggtacacatacgctgcttgcagttgggacacttataaagttgtgacgtcttttcggcgaccttttgctgcgaacgtagagtaatttctgtcttctcc
207	cttataaagttgtgacgtcttttcggcgaccttttgctgcgaacgtagagtaatttctgtcttctcctttaaggcggcagaggggcaaagctcggcgaac
208	ttttgctgcgaacgtagagtaatttctgtcttctcctttaaggcggcagaggggcaaagctcggcgaacgtcatgctaccaattgcctccggttttagct
209	tcctttaaggcggcagaggggcaaagctcggcgaacgtcatgctaccaattgcctccggttttagctcgccagaaattagcttattaagggcatcgttat
210	acgtcatgctaccaattgcctccggttttagctcgccagaaattagcttattaagggcatcgttatcctgttgttggtgactttttttttcgcagttaat
211	cgccagaaattagcttattaagggcatcgttatcctgttgttggtgactttttttttcgcagttaataatatgattgatcgtcccacaacgggttgaata
212	cctgttgttggtgactttttttttcgcagttaataatatgattgatcgtcccacaacgggttgaatattcttctaaaaaggttttttcttgttgctggta
213	atgattgatcgtcccacaacgggttgaatattcttctaaaaaggttttttcttgttgctggtacgtataatgataacacgaggcctcgattttttgcgcg
214	attcttctaaaaaggttttttcttgttgctggtacgtataatgataacacgaggcctcgattttttgcgcgtattcggtgcataaatcagtatgttcctt
215	cgtataatgataacacgaggcctcgattttttgcgcgtattcggtgcataaatcagtatgttccttaaaaaacatatgtttttgaagcgttctaaaaaac
216	gcgcgtattcggtgcataaatcagtatgttccttaaaaaacatatgtttttgaagcgttctaaaaaacatcatttggatgatatcacgcatttccaaaat
217	taaaaaacatatgtttttgaagcgttctaaaaaacatcatttggatgatatcacgcatttccaaaataatatagggttctagtcttttggaatctttcat
218	acatcatttggatgatatcacgcatttccaaaataatatagggttctagtcttttggaatctttcataactagatcggtggtaatattcttagtcataca
219	taatatagggttctagtcttttggaatctttcataactagatcggtggtaatattcttagtcatacaatttattaaaaatggtttaatatattgtaaata
220	taactagatcggtggtaatattcttagtcatacaatttattaaaaatggtttaatatattgtaaatattttttaggcgtgtcagcctgtaaaaaacattc
221	atttattaaaaatggtttaatatattgtaaatattttttaggcgtgtcagcctgtaaaaaacattcttgttcaatcttatttgtaaggatagtattttgc
222	taggcgtgtcagcctgtaaaaaacattcttgttcaatcttatttgtaaggatagtattttgcaaatacttatttagcaaaaatacgatagaatcgcgggc
223	cttgttcaatcttatttgtaaggatagtattttgcaaatacttatttagcaaaaatacgatagaatcgcgggctatatgcattttcatataatttttttt
224	gcaaatacttatttagcaaaaatacgatagaatcgcgggctatatgcattttcatataattttttttttaaaatttaatacaaaaaaaagaagtatagac
225	cgcgggctatatgcattttcatataattttttttttaaaatttaatacaaaaaaaagaagtatagactcttcttctagtccggttagttcgttggttgcc
226	tttaaaatttaatacaaaaaaaagaagtatagactcttcttctagtccggttagttcgttggttgcctcaacatggagactcagaagttgatttccatgg
227	ctcttcttctagtccggttagttcgttggttgcctcaacatggagactcagaagttgatttccatggttaaggaagccttagaaaaatatcaataccctc
228	gcctcaacatggagactcagaagttgatttccatggttaaggaagccttagaaaaatatcaataccctcttactgctaaaaatattaaagtagtgataca
229	ggttaaggaagccttagaaaaatatcaataccctcttactgctaaaaatattaaagtagtgatacaaaaagagcacaatgtcgtcttacctacaggatct
230	cttactgctaaaaatattaaagtagtgatacaaaaagagcacaatgtcgtcttacctacaggatctataaatagcatactgtacagtaactcagaacttt
231	gagcacaatgtcgtcttacctacaggatctataaatagcatactgtacagtaactcagaactttttgagaagattgataagacaaataccatttatcccc
232	taaatagcatactgtacagtaactcagaactttttgagaagattgataagacaaataccatttatcccccgctttggatacggaaaaactaattgtaacc
233	tttgagaagattgataagacaaataccatttatcccccgctttggatacggaaaaactaattgtaaccagtagtacatttaaggatagtttaagcagtaa
234	cccccgctttggatacggaaaaactaattgtaaccagtagtacatttaaggatagtttaagcagtaaatgtagaataacacagttaagcaataaataaca
235	ccagtagtacatttaaggatagtttaagcagtaaatgtagaataacacagttaagcaataaataacaagtatataggaatatataggaatatataggaat
236	aatgtagaataacacagttaagcaataaataacaagtatataggaatatataggaatatataggaatatatagaaatatatagaaatagctaagcttaat
237	caagtatataggaatatataggaatatataggaatatatagaaatatatagaaatagctaagcttaatactaattcagctttttttttaactaaaacctg
238	tatatagaaatatatagaaatagctaagcttaatactaattcagctttttttttaactaaaacctgaatagatgcgaagtagcggacatatacatactaa
239	actaattcagctttttttttaactaaaacctgaatagatgcgaagtagcggacatatacatactaaaataagccatacatttactttcttcttgaacatg
240	gaatagatgcgaagtagcggacatatacatactaaaataagccatacatttactttcttcttgaacatgaaacctttttttcttctgttgttggtatata
241	aaataagccatacatttactttcttcttgaacatgaaacctttttttcttctgttgttggtatataaacaataggactgtttgctgaggttgtatgatct
242	tgaaacctttttttcttctgttgttggtatataaacaataggactgtttgctgaggttgtatgatcttctacaactgctgtctcaggatgacgatgtttt
243	aacaataggactgtttgctgaggttgtatgatcttctacaactgctgtctcaggatgacgatgtttttttaaactaaaagtgtaggatggaatgagtgga
244	cttctacaactgctgtctcaggatgacgatgtttttttaaactaaaagtgtaggatggaatgagtggaatatagttatggctcgacttatcctgtttcgt
245	tttaaactaaaagtgtaggatggaatgagtggaatatagttatggctcgacttatcctgtttcgtacaggaatattttttacaaatagaacgcaacaagc
246	atatagttatggctcgacttatcctgtttcgtacaggaatattttttacaaatagaacgcaacaagcatatgaataaaaacagaaatgatatacaggagc
247	caggaatattttttacaaatagaacgcaacaagcatatgaataaaaacagaaatgatatacaggagcataaaatagatatgaacactaaggggtagcagc
248	gcatatgaataaaaacagaaatgatatacaggagcataaaatagatatgaacactaaggggtagcagcttttataacgttccgtatttttcttagctatc
249	gcataaaatagatatgaacactaaggggtagcagcttttataacgttccgtatttttcttagctatcaattgatttaccgtaatatttatctcgggaaac
250	gcttttataacgttccgtatttttcttagctatcaattgatttaccgtaatatttatctcgggaaactttgttctacaatattttgtttggtattccaga
251	caattgatttaccgtaatatttatctcgggaaactttgttctacaatattttgtttggtattccagaaactcatgtcctggcttattcccgcagcttaaa
252	ctttgttctacaatattttgtttggtattccagaaactcatgtcctggcttattcccgcagcttaaaaaatgatacaaaaatgtgttattgttactaaaa
253	aaactcatgtcctggcttattcccgcagcttaaaaaatgatacaaaaatgtgttattgttactaaaattaattcttcttaagaaaaactgcggaagacgc
254	aaaatgatacaaaaatgtgttattgttactaaaattaattcttcttaagaaaaactgcggaagacgctttaggtacgtctgttcctgttttagtaggaag
255	attaattcttcttaagaaaaactgcggaagacgctttaggtacgtctgttcctgttttagtaggaagtagtataagggacaatttctttttccacacatt
256	ctttaggtacgtctgttcctgttttagtaggaagtagtataagggacaatttctttttccacacattagattattgtaatataggtaggttggggtgttg
257	gtagtataagggacaatttctttttccacacattagattattgtaatataggtaggttggggtgttggagcgaataagttttctgagtatgttataatct
258	tagattattgtaatataggtaggttggggtgttggagcgaataagttttctgagtatgttataatctatgacttgtaaatcgttataccttaggtccaaa
259	ggagcgaataagttttctgagtatgttataatctatgacttgtaaatcgttataccttaggtccaaaaacttgagttctttaccaaagccacctgcaatt
260	gacttgtaaatcgttataccttaggtccaaaaacttgagttctttaccaaagccacctgcaatttcagaaatatttttcatcccgcagcggataatacgg
261	aaacttgagttctttaccaaagccacctgcaatttcagaaatatttttcatcccgcagcggataatacggatgtcctgaaacgtctttaaaatacttgta
262	ttcagaaatatttttcatcccgcagcggataatacggatgtcctgaaacgtctttaaaatacttgtattgtagtgaatacttatgttatttttttgtaaa
263	cggatgtcctgaaacgtctttaaaatacttgtattgtagtgaatacttatgttatttttttgtaaataatctatgtcatgacaagtgcatgaaatgccag
264	attgtagtgaatacttatgttatttttttgtaaataatctatgtcatgacaagtgcatgaaatgccagcagcattgcttggtatagtattatatgcagga
265	ataatctatgtcatgacaagtgcatgaaatgccagcagcattgcttggtatagtattatatgcaggaagaactatactactattgagaatagtcacattg
266	agcagcattgcttggtatagtattatatgcaggaagaactatactactattgagaatagtcacattgtacttataccatgtattattttctgatataaag
267	agaactatactactattgagaatagtcacattgtacttataccatgtattattttctgatataaagtatttgcaggtgacctgtggtttaatcctacctg
268	gtacttataccatgtattattttctgatataaagtatttgcaggtgacctgtggtttaatcctacctgttaagccacttcctaaaaaaacaaaaaatatg
269	gtatttgcaggtgacctgtggtttaatcctacctgttaagccacttcctaaaaaaacaaaaaatatgaaaacccttagcatcctgtatatactattaaaa
270	tgttaagccacttcctaaaaaaacaaaaaatatgaaaacccttagcatcctgtatatactattaaaaatttataaaattttctgtttaaatttcatttag
271	gaaaacccttagcatcctgtatatactattaaaaatttataaaattttctgtttaaatttcatttagacaaaaaaaataatatatatacatcagcaagaa
272	catttagacaaaaaaaataatatatatacatcagcaagaaattatatacagattatataattttctgatttttttttgccacaataagcatcattatatg
273	aattatatacagattatataattttctgatttttttttgccacaataagcatcattatatgcattaaaatctcaatactaaacactaaaatctaaattct
274	ttttgccacaataagcatcattatatgcattaaaatctcaatactaaacactaaaatctaaattctaagcattaaattctaagcattaaattctatgcac
275	aaatctcaatactaaacactaaaatctaaattctaagcattaaattctaagcattaaattctatgcactaaactgtaagcactaaaatctaagtaactaa
276	ctaagcattaaattctaagcattaaattctatgcactaaactgtaagcactaaaatctaagtaactaaaatcaacactaaatgtatgcaacctaaaatgt
277	actaaactgtaagcactaaaatctaagtaactaaaatcaacactaaatgtatgcaacctaaaatgtaaagcattactcatcatcctcctcttcttcatcc
278	aaatcaacactaaatgtatgcaacctaaaatgtaaagcattactcatcatcctcctcttcttcatcctcatcatcataggttaagatatatgtgtcatcc
279	aagcattactcatcatcctcctcttcttcatcctcatcatcataggttaagatatatgtgtcatcctccatttcttcacattcatcttcataagcatcac
280	cctcatcatcataggttaagatatatgtgtcatcctccatttcttcacattcatcttcataagcatcactgggtattggtggaacattggatgcagcatt
281	cctccatttcttcacattcatcttcataagcatcactgggtattggtggaacattggatgcagcatttttaaaatattctatgtcttctggtgaacactc
282	actgggtattggtggaacattggatgcagcatttttaaaatattctatgtcttctggtgaacactcatctaatgattttttgacagtccttttaacttcc
283	tttaaaatattctatgtcttctggtgaacactcatctaatgattttttgacagtccttttaacttccatgggatatgattccaaatcctctttatataag
284	ctaatgattttttgacagtccttttaacttccatgggatatgattccaaatcctctttatataagagtttacggtagcttttagctgcatccacatttgc
285	ccatgggatatgattccaaatcctctttatataagagtttacggtagcttttagctgcatccacatttgctggagaatctggatttggctcattgagcag
286	gagtttacggtagcttttagctgcatccacatttgctggagaatctggatttggctcattgagcagtgaaattacactaagaagaatggtatcaatcttt
287	gctggagaatctggatttggctcattgagcagtgaaattacactaagaagaatggtatcaatcttttgagccggagaccaagtcattccctgttcttcag
288	gtgaaattacactaagaagaatggtatcaatcttttgagccggagaccaagtcattccctgttcttcagcattgtctccgtgtaagatagagatacatag
289	ttgagccggagaccaagtcattccctgttcttcagcattgtctccgtgtaagatagagatacatagttttccatcagagtaaatattaggatgccacatt
290	cagcattgtctccgtgtaagatagagatacatagttttccatcagagtaaatattaggatgccacatttcagaggtgaatgttaatctgggtggtgcata
291	ttttccatcagagtaaatattaggatgccacatttcagaggtgaatgttaatctgggtggtgcatatgggtattctggaggaaaggcgatttttgccttg
292	cagaggtgaatgttaatctgggtggtgcatatgggtattctggaggaaaggcgatttttgccttgaataagcctccctcataaaaagtgtcaggtgggcc
293	tgggtattctggaggaaaggcgatttttgccttgaataagcctccctcataaaaagtgtcaggtgggccccttaagatcacatcccattcagtcatatcc
294	gaataagcctccctcataaaaagtgtcaggtgggccccttaagatcacatcccattcagtcatatccttctcattcaccgaaattttgaaattctcagag
295	gggccccttaagatcacatcccattcagtcatatccttctcattcaccgaaattttgaaattctcagagggattctctatcaggtgtctgtactctgcta
296	ccttctcattcaccgaaattttgaaattctcagagggattctctatcaggtgtctgtactctgctattaaaaacctggaaaccatggttatttaatatta
297	gggattctctatcaggtgtctgtactctgctattaaaaacctggaaaccatggttatttaatattaattaaattccctggtttattcctccttaaaagta
298	taaaaacctggaaaccatggttatttaatattaattaaattccctggtttattcctccttaaaagtagatgaacctcttttgttttttattgggttcatt
299	aattccctggtttattcctccttaaaagtagatgaacctcttttgttttttattgggttcatttttactaaatttatgaactggaaaaaactttaacggc
300	agatgaacctcttttgttttttattgggttcatttttactaaatttatgaactggaaaaaactttaacggcataattatcaaatgcgaagggggatccgt
301	tttactaaatttatgaactggaaaaaactttaacggcataattatcaaatgcgaagggggatccgtataaaatcctagcttgccggtaatggctattaag
302	acggcataattatcaaatgcgaagggggatccgtataaaatcctagcttgccggtaatggctattaagttaaatttggtaccagtaacactaatatttaa
303	tataaaatcctagcttgccggtaatggctattaagttaaatttggtaccagtaacactaatatttaaaaagccctgatcattaactttccacattaaaag
304	agttaaatttggtaccagtaacactaatatttaaaaagccctgatcattaactttccacattaaaagattattatattcgaatgtttgtccaatatggac
305	aaaagccctgatcattaactttccacattaaaagattattatattcgaatgtttgtccaatatggacaactttgtcaccagatgttacatttgatttggt
306	gattattatattcgaatgtttgtccaatatggacaactttgtcaccagatgttacatttgatttggttgttagtggctgaagcttggcacaatcaaaaat
307	caactttgtcaccagatgttacatttgatttggttgttagtggctgaagcttggcacaatcaaaaataagcccattaacactaagatatagaggagtggg
308	ttgttagtggctgaagcttggcacaatcaaaaataagcccattaacactaagatatagaggagtgggttgatctattttctcatagtttaatattccatc
309	taagcccattaacactaagatatagaggagtgggttgatctattttctcatagtttaatattccatctttccacgtaatagcttgataattatccgcagc
310	ggttgatctattttctcatagtttaatattccatctttccacgtaatagcttgataattatccgcagcaatgagttgaaattttataaatagtacagggg
311	ctttccacgtaatagcttgataattatccgcagcaatgagttgaaattttataaatagtacaggggttttagttgtcgttatacatttaaagggtgtttt
312	gcaatgagttgaaattttataaatagtacaggggttttagttgtcgttatacatttaaagggtgttttataaaaataaaaaataataattgttaaaagta
313	ggggttttagttgtcgttatacatttaaagggtgttttataaaaataaaaaataataattgttaaaagtatgataataatcgccaaaataatttcataca
314	cgccaaaataatttcatacattttttataagaattatacatagtatggtatttaaaatattagctaaatttaaaaaaacttcatgatttttaaaacaggg
315	tttataagaattatacatagtatggtatttaaaatattagctaaatttaaaaaaacttcatgatttttaaaacagggaaaaaggggattaggttgaataa
316	tattagctaaatttaaaaaaacttcatgatttttaaaacagggaaaaaggggattaggttgaataaaaaaggtaagcacttgtctatatattttttttac
317	aacagggaaaaaggggattaggttgaataaaaaaggtaagcacttgtctatatattttttttacaatgttgccttgagtcgcatttttaactggctgggg
318	aaaaggtaagcacttgtctatatattttttttacaatgttgccttgagtcgcatttttaactggctggggagtatcagagtggaatatcactgtagtagg
319	acaatgttgccttgagtcgcatttttaactggctggggagtatcagagtggaatatcactgtagtaggtctataaggtcttgttaaaatatgatcggtca
320	tggggagtatcagagtggaatatcactgtagtaggtctataaggtcttgttaaaatatgatcggtcattgttttcgtactagtgtcatttagggtcgacc
321	ggtctataaggtcttgttaaaatatgatcggtcattgttttcgtactagtgtcatttagggtcgacctgatagctcgatataaagttataggggataacc
322	cattgttttcgtactagtgtcatttagggtcgacctgatagctcgatataaagttataggggataacctatcaaatacagtcttatctgtgctgaaatgt
323	cctgatagctcgatataaagttataggggataacctatcaaatacagtcttatctgtgctgaaatgtatatcgtcttctttatcactaataatattagga
324	ctatcaaatacagtcttatctgtgctgaaatgtatatcgtcttctttatcactaataatattaggaatggctgtcattaaataattactacttgttgttg
325	atatcgtcttctttatcactaataatattaggaatggctgtcattaaataattactacttgttgttgtgggtgaaatagttgtactggtattattggaaa
326	atggctgtcattaaataattactacttgttgttgtgggtgaaatagttgtactggtattattggaaatggctgtcattaaataattactacttgttgttg
327	tggctgtcattaaataattactacttgttgttgtgggtgaaatagttgtactagtattattagaaatggctgtcgttaaataattactacctattacaag
328	gtgggtgaaatagttgtactagtattattagaaatggctgtcgttaaataattactacctattacaagtaaactaatgctaactacatttttaacctcaa
329	atggctgtcgttaaataattactacctattacaagtaaactaatgctaactacatttttaacctcaataaacctaaaaagccatactaaatacctaaaca
330	agtaaactaatgctaactacatttttaacctcaataaacctaaaaagccatactaaatacctaaacaacatcctgttataatatgagcagaaaaaaaaaa
331	ataaacctaaaaagccatactaaatacctaaacaacatcctgttataatatgagcagaaaaaaaaaataagtataattagggaattattcttattcgctt
332	caacatcctgttataatatgagcagaaaaaaaaaataagtataattagggaattattcttattcgcttactattaagaataattcagaatcttatttagt
333	agtataattagggaattattcttattcgcttactattaagaataattcagaatcttatttagttagaaactatcataaagtgaataggactcatcgtcgg
334	tactattaagaataattcagaatcttatttagttagaaactatcataaagtgaataggactcatcgtcggatgaagattccgtttcagagatagtttctt
335	tagaaactatcataaagtgaataggactcatcgtcggatgaagattccgtttcagagatagtttctttttcttcctcagaataatctgttcctacaatag
336	cgtcggatgaagattccgtttcagagatagtttctttttcttcctcagaataatctgttcctacaatagaatcggtgtcatcctcagaaagagaagtatt
337	ttttcttcctcagaataatctgttcctacaatagaatcggtgtcatcctcagaaagagaagtatttaaatatggactatctatagcaatatcctcttcta
338	gaatcggtgtcatcctcagaaagagaagtatttaaatatggactatctatagcaatatcctcttctatctcgcaatcctcctcctccatttccatagtgt
339	aaatatggactatctatagcaatatcctcttctatctcgcaatcctcctcctccatttccatagtgtgtaggagaatatttttatcatcatgctcacttc
340	ctcgcaatcctcctcctccatttccatagtgtgtaggagaatatttttatcatcatgctcacttctttttttgttgaaagatgaaccgtcctcaatacgg
341	gtgtaggagaatatttttatcatcatgctcacttctttttttgttgaaagatgaaccgtcctcaatacggttcatgttaagttccttcatcttatgtata
342	ctttttttgttgaaagatgaaccgtcctcaatacggttcatgttaagttccttcatcttatgtataatttccgtaatccgtgatgtttttgacatgtaag
343	cggttcatgttaagttccttcatcttatgtataatttccgtaatccgtgatgtttttgacatgtaagatggttttaaggttatatccacaataacaggag
344	tttccgtaatccgtgatgtttttgacatgtaagatggttttaaggttatatccacaataacaggagaatctctatcattttcatttgataaactttgatc
345	gatggttttaaggttatatccacaataacaggagaatctctatcattttcatttgataaactttgatctttgatttcttcgtctaaaattcttgtctttt
346	gaatctctatcattttcatttgataaactttgatctttgatttcttcgtctaaaattcttgtctttttttgggtactagatgaaatagaggaattcatat
347	tctttgatttcttcgtctaaaattcttgtctttttttgggtactagatgaaatagaggaattcatattctgaaacgatatatcaaggggagctggacgct
348	tttgggtactagatgaaatagaggaattcatattctgaaacgatatatcaaggggagctggacgcttttttccaattaaaccgtttttcgagatactatg
349	ttctgaaacgatatatcaaggggagctggacgcttttttccaattaaaccgtttttcgagatactatgattagatgaatgatctttagccaagctgtcct
350	cgcttttttccaattaaaccgtttttcgagatactatgattagatgaatgatctttagccaagctgtccttggatatactatagttagatattttacctt
351	tgattagatgaatgatctttagccaagctgtccttggatatactatagttagatattttacctttaaataatattcttctatacaagttattcttaggta
352	ttggatatactatagttagatattttacctttaaataatattcttctatacaagttattcttaggtaaagaattagtatggattcctatatttttatctg
353	ataatattcttctatacaagttattcttaggtaaagaattagtatggattcctatatttttatctgaaggagtgtccatatcggagaacgtcctcttacg
354	aaagaattagtatggattcctatatttttatctgaaggagtgtccatatcggagaacgtcctcttacgaatattttgaccacgagccatttcatccacta
355	gaaggagtgtccatatcggagaacgtcctcttacgaatattttgaccacgagccatttcatccactataggcagtattttggctggctatggttctttgt
356	cgaatattttgaccacgagccatttcatccactataggcagtattttggctggctatggttctttgttgtgacaattctatgagatttgattgcaaatca
357	ataggcagtattttggctggctatggttctttgttgtgacaattctatgagatttgattgcaaatcaatttttagttttaaatatattggtacctaggac
358	ttgtgacaattctatgagatttgattgcaaatcaatttttagttttaaatatattggtacctaggacaaagaaagtatatatagccaataattattccac
359	aatttttagttttaaatatattggtacctaggacaaagaaagtatatatagccaataattattccactaaattgatttccagactgatgggtatggagcc
360	caaagaaagtatatatagccaataattattccactaaattgatttccagactgatgggtatggagccatgttgtctctgcagacgatcgcaaaaatggcc
361	ctaaattgatttccagactgatgggtatggagccatgttgtctctgcagacgatcgcaaaaatggccgtagcaacaaacacctactccaagtatcactat
362	gccatgttgtctctgcagacgatcgcaaaaatggccgtagcaacaaacacctactccaagtatcactatccaatactgaaggtctttgggctgtggtgga
363	ccgtagcaacaaacacctactccaagtatcactatccaatactgaaggtctttgggctgtggtggaaaaacaatacgctaaatggccctattaaaatatg
364	ccaatactgaaggtctttgggctgtggtggaaaaacaatacgctaaatggccctattaaaatatgtaaccattgcaacaacataatggtaggagaatatc
365	aaacaatacgctaaatggccctattaaaatatgtaaccattgcaacaacataatggtaggagaatatcctatgtgttacaatcatggaatgagtctggat
366	gtaaccattgcaacaacataatggtaggagaatatcctatgtgttacaatcatggaatgagtctggatatagctttgattcgggcagtaaaggagcgtaa
367	cctatgtgttacaatcatggaatgagtctggatatagctttgattcgggcagtaaaggagcgtaatatatccttagtccagcttttcaccgaatgggggg
368	tatagctttgattcgggcagtaaaggagcgtaatatatccttagtccagcttttcaccgaatgggggggaaatattgactatggggcactttgtgctaac
369	tatccttagtccagcttttcaccgaatgggggggaaatattgactatggggcactttgtgctaacactccatctatgcaaagattatgtaaaagtttggg
370	gggaaatattgactatggggcactttgtgctaacactccatctatgcaaagattatgtaaaagtttgggagccaaaccaccaaagggccgaatgtatatg
371	cactccatctatgcaaagattatgtaaaagtttgggagccaaaccaccaaagggccgaatgtatatggatgctcttatacatctttcagataccttgaat
372	gggagccaaaccaccaaagggccgaatgtatatggatgctcttatacatctttcagataccttgaatgataatgatctgattagggggtatgagattttt
373	ggatgctcttatacatctttcagataccttgaatgataatgatctgattagggggtatgagatttttgatgataatagcgtgttggattgtgtcaatctc
374	gataatgatctgattagggggtatgagatttttgatgataatagcgtgttggattgtgtcaatctcatacgactcaaaataatgcttaccttgaaggccc
375	gatgataatagcgtgttggattgtgtcaatctcatacgactcaaaataatgcttaccttgaaggcccgtatacctctcatggaacaactagaccaaattg
376	catacgactcaaaataatgcttaccttgaaggcccgtatacctctcatggaacaactagaccaaattgccttaaaacaacttctgcagcgatactggtat
377	cccgtatacctctcatggaacaactagaccaaattgccttaaaacaacttctgcagcgatactggtatgccatggctgtacaacacaacttaacaatcgc
378	tgccttaaaacaacttctgcagcgatactggtatgccatggctgtacaacacaacttaacaatcgctatccactattttgataatcatattcctaatata
379	tgccatggctgtacaacacaacttaacaatcgctatccactattttgataatcatattcctaatataaagccatttagtctgcgctgtgctttgtatttt
380	ctatccactattttgataatcatattcctaatataaagccatttagtctgcgctgtgctttgtattttaatgatccctttaaaatccatgatgcttgcag
381	aaagccatttagtctgcgctgtgctttgtattttaatgatccctttaaaatccatgatgcttgcagaactgtaaatatggatcctaatgagatgatgaac
382	taatgatccctttaaaatccatgatgcttgcagaactgtaaatatggatcctaatgagatgatgaacattgcttgtcaacaggatttaaactttcaaagc
383	gaactgtaaatatggatcctaatgagatgatgaacattgcttgtcaacaggatttaaactttcaaagcatttactattgttatcttttaggggctgatat
384	cattgcttgtcaacaggatttaaactttcaaagcatttactattgttatcttttaggggctgatattaatcaggctatgctaatgtctttaaagtatggt
385	catttactattgttatcttttaggggctgatattaatcaggctatgctaatgtctttaaagtatggtcatctttctaatatgtggttttgcatagatttg
386	atcaggctatgctaatgtctttaaagtatggtcatctttctaatatgtggttttgcatagatttgggggcggatgcctttaaagaggcaggggcgcttgc
387	tcatctttctaatatgtggttttgcatagatttgggggcggatgcctttaaagaggcaggggcgcttgctgagaaaaaaaataaaagagtgttacaacac
388	gggggcggatgcctttaaagaggcaggggcgcttgctgagaaaaaaaataaaagagtgttacaacacatattaggtcttaatatctttaagcgagagttg
389	tgctgagaaaaaaaataaaagagtgttacaacacatattaggtcttaatatctttaagcgagagttgattcccccctgtaaagatcctgatccttatcaa
390	catattaggtcttaatatctttaagcgagagttgattcccccctgtaaagatcctgatccttatcaaatccaaattctgttaaaaaactacattctaaaa
391	gattcccccctgtaaagatcctgatccttatcaaatccaaattctgttaaaaaactacattctaaaaaatgtctcaactgtttttacatattattgccag
392	atccaaattctgttaaaaaactacattctaaaaaatgtctcaactgtttttacatattattgccagtagccattgtttatatcagaaaataacccatttg
393	tgtctcaactgtttttacatattattgccagtagccattgtttatatcagaaaataacccatttgtttatctttttttgtggggcaaccattaagacccg
394	gtagccattgtttatatcagaaaataacccatttgtttatctttttttgtggggcaaccattaagacccgacgcaaaaaaagattaatcttttatcagat
395	gtttatctttttttgtggggcaaccattaagacccgacgcaaaaaaagattaatcttttatcagatacctaaaacgttctataagggagtctatgagatg
396	cccgacgcaaaaaaagattaatcttttatcagatacctaaaacgttctataagggagtctatgagatggatcatattttgatggtcatagtaagaagcaa
397	tacctaaaacgttctataagggagtctatgagatggatcatattttgatggtcatagtaagaagcaagctttttggcgaaaacaacggagttaaagaatt
398	ggatcatattttgatggtcatagtaagaagcaagctttttggcgaaaacaacggagttaaagaatttaacccgctcatgtttggataggacttttaacag
399	agctttttggcgaaaacaacggagttaaagaatttaacccgctcatgtttggataggacttttaacagcgagccaaaacagtatttaaaaatttggcaat
400	ttaacccgctcatgtttggataggacttttaacagcgagccaaaacagtatttaaaaatttggcaatagtttttttgggatgcaataaacaaacacttga
401	cagcgagccaaaacagtatttaaaaatttggcaatagtttttttgggatgcaataaacaaacacttgatcagtgcccgcttcactttctgatcagacatg
402	tagtttttttgggatgcaataaacaaacacttgatcagtgcccgcttcactttctgatcagacatgtttgccgcataacaggcctttttaaacttagtaa
403	tcagtgcccgcttcactttctgatcagacatgtttgccgcataacaggcctttttaaacttagtaatataattatgttccgcaagcaccattaacaaggg
404	gtttgccgcataacaggcctttttaaacttagtaatataattatgttccgcaagcaccattaacaagggaacgatgggaagctgcttttcttggtgaaat
405	tataattatgttccgcaagcaccattaacaagggaacgatgggaagctgcttttcttggtgaaatttacgtaaatattcgatggccaccgcttggacgac
406	gggaacgatgggaagctgcttttcttggtgaaatttacgtaaatattcgatggccaccgcttggacgactgtgtaatttactaagttagaaatgatagct
407	ttacgtaaatattcgatggccaccgcttggacgactgtgtaatttactaagttagaaatgatagctttcatggttgtaaaaatatacataggattttctt
408	ctgtgtaatttactaagttagaaatgatagctttcatggttgtaaaaatatacataggattttctttttctgtatacagtttgaaaagcttatgattacg
409	ttcatggttgtaaaaatatacataggattttctttttctgtatacagtttgaaaagcttatgattacgtgaaatgatggccatttttaatacaagatggt
410	ctgtatacagtttgaaaagcttatgattacgtgaaatgatggccatttttaatacaagatggtatagtgtatctttaggtaaaaatgccttgcaagccgc
411	cgtgaaatgatggccatttttaatacaagatggtatagtgtatctttaggtaaaaatgccttgcaagccgcgatgatgtcgatgttgtctccatgaacag
412	ggtatagtgtatctttaggtaaaaatgccttgcaagccgcgatgatgtcgatgttgtctccatgaacagcgatagaaactaatgtttccaatctaaatgt
413	gccgcgatgatgtcgatgttgtctccatgaacagcgatagaaactaatgtttccaatctaaatgtttttatctgcattaatagaagaatgcagtcaatgt
414	gcgatagaaactaatgtttccaatctaaatgtttttatctgcattaatagaagaatgcagtcaatgttattatacttaataatactgtaatacaccgaat
415	tttatctgcattaatagaagaatgcagtcaatgttattatacttaataatactgtaatacaccgaatcaatgaccgtcatctgagaatcaagctgactta
416	tattatacttaataatactgtaatacaccgaatcaatgaccgtcatctgagaatcaagctgacttattagtaaatttaacgtttttttggaggcatgacc
417	caatgaccgtcatctgagaatcaagctgacttattagtaaatttaacgtttttttggaggcatgacctttgatcgcggcactaagtgcacacagtatagc
418	tagtaaatttaacgtttttttggaggcatgacctttgatcgcggcactaagtgcacacagtatagcaaaattgttaaatacattttgatttaggagaagg
419	cctttgatcgcggcactaagtgcacacagtatagcaaaattgttaaatacattttgatttaggagaaggagtaatattttccttcggttatagtacgcag
420	gcaaaattgttaaatacattttgatttaggagaaggagtaatattttccttcggttatagtacgcagcatctgtgatgattattggccgataaatgttaa
421	aggagtaatattttccttcggttatagtacgcagcatctgtgatgattattggccgataaatgttaaaatgtgttaacagctttttaaaaaaacggaagt
422	gcatctgtgatgattattggccgataaatgttaaaatgtgttaacagctttttaaaaaaacggaagtaatttttttggatcgctgtttgcatcatcgaaa
423	aatgtgttaacagctttttaaaaaaacggaagtaatttttttggatcgctgtttgcatcatcgaaataatgagataatcagggtatataatgggtaggtc
424	gtaatttttttggatcgctgtttgcatcatcgaaataatgagataatcagggtatataatgggtaggtcacatgctacctctaacaaagaatagtcgccc
425	taatgagataatcagggtatataatgggtaggtcacatgctacctctaacaaagaatagtcgcccaatctaaaggctgtgttgaaaagcgtactatcatc
426	tcacatgctacctctaacaaagaatagtcgcccaatctaaaggctgtgttgaaaagcgtactatcatcatacgtatcgagtacccctgctgttacaaacc
427	atctaaaggctgtgttgaaaagcgtactatcatcatacgtatcgagtacccctgctgttacaaaccaagcgataagatgaatgtgccgttccttgcaagc
428	catacgtatcgagtacccctgctgttacaaaccaagcgataagatgaatgtgccgttccttgcaagctatcgcaaatagggagtttcctatggaatgtcg
429	ccaagcgataagatgaatgtgccgttccttgcaagctatcgcaaatagggagtttcctatggaatgtcgaataatgtactccctatttttttccaaaatg
430	gctatcgcaaatagggagtttcctatggaatgtcgaataatgtactccctatttttttccaaaatgtttggaaaattgtatagcgttgcggcatacagta
431	cgaataatgtactccctatttttttccaaaatgtttggaaaattgtatagcgttgcggcatacagtagacactccattctggcgttataatttttacttt
432	ttggaaaattgtatagcgttgcggcatacagtagacactccattctggcgttataatttttacttttacatatgaataggtggaagaactcgaataattc
433	agacactccattctggcgttataatttttacttttacatatgaataggtggaagaactcgaataattcttgagaacttgttaaatgcataatatggtgat
434	ttacatatgaataggtggaagaactcgaataattcttgagaacttgttaaatgcataatatggtgatattttggtgtcgttaaatggtatgagaaaatgc
435	cttgagaacttgttaaatgcataatatggtgatattttggtgtcgttaaatggtatgagaaaatgcattctaatacatcttttcggttatgctttagcgc
436	ttttggtgtcgttaaatggtatgagaaaatgcattctaatacatcttttcggttatgctttagcgcctgagctaaggcatattcaggctcgacccatagg
437	gcattctaatacatcttttcggttatgctttagcgcctgagctaaggcatattcaggctcgacccataggactagtgtttctataattgagatattcgcc
438	cgcctgagctaaggcatattcaggctcgacccataggactagtgtttctataattgagatattcgcctgctttgccagggcatactttaagacgctccgg
439	aggactagtgtttctataattgagatattcgcctgctttgccagggcatactttaagacgctccggttagaaaaaatgttgttatgaagatggataaccg
440	cgcctgctttgccagggcatactttaagacgctccggttagaaaaaatgttgttatgaagatggataaccgtatccatttttacgatgggaccattccag
441	ggttagaaaaaatgttgttatgaagatggataaccgtatccatttttacgatgggaccattccagtatagtcctaaatgctgtagcagatcttttgttag
442	ccgtatccatttttacgatgggaccattccagtatagtcctaaatgctgtagcagatcttttgttagttgtgaagcgttctcgggtgtcatataaatatg
443	gtcctaaatgctgtagcagatcttttgttagttgtgaagcgttctcgggtgtcatataaatatgttgcagggcttttttctgtaaggagaacatttcgtc
444	tgtgaagcgttctcgggtgtcatataaatatgttgcagggcttttttctgtaaggagaacatttcgtcgtaatcgtacaaaaaaaaattaaaatttgggc
445	tgcagggcttttttctgtaaggagaacatttcgtcgtaatcgtacaaaaaaaaattaaaatttgggcatggatgattcaaacataacaaaatcaagattt
446	tcgtaatcgtacaaaaaaaaattaaaatttgggcatggatgattcaaacataacaaaatcaagattttataacagtttgcattaacctatacatatatgc
447	catggatgattcaaacataacaaaatcaagattttataacagtttgcattaacctatacatatatgcaagtaaatgagatattatctatcataacgaatc
448	ttataacagtttgcattaacctatacatatatgcaagtaaatgagatattatctatcataacgaatcaagggatatttgtatatatcaggagtttctgaa
449	gcaagtaaatgagatattatctatcataacgaatcaagggatatttgtatatatcaggagtttctgaaataaagatatgaagattatcatagtagtatcc
450	caagggatatttgtatatatcaggagtttctgaaataaagatatgaagattatcatagtagtatccatcaatcacaatgcaacttcctttaaggcataat
451	aataaagatatgaagattatcatagtagtatccatcaatcacaatgcaacttcctttaaggcataatttagtaaactcagcactcccatcttctggatgc
452	ccatcaatcacaatgcaacttcctttaaggcataatttagtaaactcagcactcccatcttctggatgctttacaactaacattaaaaactcctcagtca
453	tttagtaaactcagcactcccatcttctggatgctttacaactaacattaaaaactcctcagtcatattatctgtaataaaataagatcctcctggagcc
454	gctttacaactaacattaaaaactcctcagtcatattatctgtaataaaataagatcctcctggagccatttgtagcatgtctcttattcctacaaaatc
455	ttatctgtaataaaataagatcctcctggagccatttgtagcatgtctcttattcctacaaaatcttttttgggatggtaaaaactcagcagtttcaaac
456	catttgtagcatgtctcttattcctacaaaatcttttttgggatggtaaaaactcagcagtttcaaactcttttttagttttttttcctggtatttaagc
457	tttttgggatggtaaaaactcagcagtttcaaactcttttttagttttttttcctggtatttaagccatttgttataaaacagttttcttatgaaaatgc
458	actcttttttagttttttttcctggtatttaagccatttgttataaaacagttttcttatgaaaatgcatttgaaaatattgggaatgtttaaccatgct
459	gccatttgttataaaacagttttcttatgaaaatgcatttgaaaatattgggaatgtttaaccatgcttcttccgagcacatctccagatacttactttc
460	gcatttgaaaatattgggaatgtttaaccatgcttcttccgagcacatctccagatacttactttctttgtttcccatgtctaatttattgctcactaag
461	gcttcttccgagcacatctccagatacttactttctttgtttcccatgtctaatttattgctcactaagttagtaatgaatctattttaataatctactt
462	ctttgtttcccatgtctaatttattgctcactaagttagtaatgaatctattttaataatctactttactaatctatcttaataacctatcttataatct
463	agtaatgaatctattttaataatctactttactaatctatcttaataacctatcttataatctatcttaataacctaattataacctatttataattggc
464	actaatctatcttaataacctatcttataatctatcttaataacctaattataacctatttataattggctaatgctgccggcatttcatgcctatctaa
465	atcttaataacctaattataacctatttataattggctaatgctgccggcatttcatgcctatctaaacaactcctactaagcaatctactattacatat
466	tggctaatgctgccggcatttcatgcctatctaaacaactcctactaagcaatctactattacatatatagattcactttttatatttgtaaatcatgag
467	aacaactcctactaagcaatctactattacatatatagattcactttttatatttgtaaatcatgagaattataaaatcattactcatttttattgtaaa
468	tatagattcactttttatatttgtaaatcatgagaattataaaatcattactcatttttattgtaaattagtgggtatttgtaaaaatcttcaaacgttt
469	gaattataaaatcattactcatttttattgtaaattagtgggtatttgtaaaaatcttcaaacgttttaagatagttttctagagagaagtaatctttgc
470	ttagtgggtatttgtaaaaatcttcaaacgttttaagatagttttctagagagaagtaatctttgccatcaatatataatgcttttcctttaaactccag
471	ttaagatagttttctagagagaagtaatctttgccatcaatatataatgcttttcctttaaactccagttttgctatgtttagtgagccgtttctagatc
472	ccatcaatatataatgcttttcctttaaactccagttttgctatgtttagtgagccgtttctagatctttttgggcaataaatagattttcattggttgc
473	gttttgctatgtttagtgagccgtttctagatctttttgggcaataaatagattttcattggttgcatcgtccgtaagcagaaaggtaccactaggcacg
474	ctttttgggcaataaatagattttcattggttgcatcgtccgtaagcagaaaggtaccactaggcacgttaaaaaacatacgttctatttcatggtcgga
475	gcatcgtccgtaagcagaaaggtaccactaggcacgttaaaaaacatacgttctatttcatggtcggatttttgagaatagaaaaaatctaattttttaa
476	cgttaaaaaacatacgttctatttcatggtcggatttttgagaatagaaaaaatctaattttttaatccgcgttaactcttttttatcaatctttccaga
477	gatttttgagaatagaaaaaatctaattttttaatccgcgttaactcttttttatcaatctttccagactgttttatatatactttattgcaaatcttac
478	tccgcgttaactcttttttatcaatctttccagactgttttatatatactttattgcaaatcttacaatcctctatggcttcattatacttattttgctt
479	gactgttttatatatactttattgcaaatcttacaatcctctatggcttcattatacttattttgcttatcctctattgacatgtccgtatttgataggt
480	caatcctctatggcttcattatacttattttgcttatcctctattgacatgtccgtatttgataggtaacttccgttaaggcggttccccatggttttag
481	atcctctattgacatgtccgtatttgataggtaacttccgttaaggcggttccccatggttttagatagatttttaattcagttgtatacttttattatg
482	aacttccgttaaggcggttccccatggttttagatagatttttaattcagttgtatacttttattatgaggctaaaatatagaagtttgatcctaaaaaa
483	gatagatttttaattcagttgtatacttttattatgaggctaaaatatagaagtttgatcctaaaaaaataaaaagattttgtacatttatttatggttt
484	tgaggctaaaatatagaagtttgatcctaaaaaaataaaaagattttgtacatttatttatggtttatagcggtatagaggccgataaaaggtatccggg
485	aataaaaagattttgtacatttatttatggtttatagcggtatagaggccgataaaaggtatccgggtagtctcctatgatatcgtcaattttggtataa
486	tagcggtatagaggccgataaaaggtatccgggtagtctcctatgatatcgtcaattttggtataataacagttgttatggtagtattgtccaaaccgag
487	gggtagtctcctatgatatcgtcaattttggtataataacagttgttatggtagtattgtccaaaccgagtatgtatgcgccggtgaagcgtccgcccgc
488	taacagttgttatggtagtattgtccaaaccgagtatgtatgcgccggtgaagcgtccgcccgctaatggtacagttccaggttaagacaatcatatcac
489	agtatgtatgcgccggtgaagcgtccgcccgctaatggtacagttccaggttaagacaatcatatcacacccaaaaagagaggaaacagcataggtgccc
490	aatggtacagttccaggttaagacaatcatatcacacccaaaaagagaggaaacagcataggtgcccaaaggttcattatataacatacgccgcatatat
491	cacccaaaaagagaggaaacagcataggtgcccaaaggttcattatataacatacgccgcatatattttagttttttttctccatggtaataatcacagg
492	caaaggttcattatataacatacgccgcatatattttagttttttttctccatggtaataatcacaggttttcatgtcctgcttaataggatgattcccc
493	ttagttttttttctccatggtaataatcacaggttttcatgtcctgcttaataggatgattccccatgtatgataatatataataaatttagtttttagc
494	ggttttcatgtcctgcttaataggatgattccccatgtatgataatatataataaatttagtttttagctttttcaaaaaattgggcgctcgaaactaaa
495	ccccatgtatgataatatataataaatttagtttttagctttttcaaaaaattgggcgctcgaaactaaattttccttatcacagcgtttggagaaagcg
496	agctttttcaaaaaattgggcgctcgaaactaaattttccttatcacagcgtttggagaaagcgtatttaaagatatatcttcttctaacaagactgcaa
497	attttccttatcacagcgtttggagaaagcgtatttaaagatatatcttcttctaacaagactgcaaaaaaaatcttaccccttatttttataatgttca
498	tttaaagatatatcttcttctaacaagactgcaaaaaaaatcttaccccttatttttataatgttcatcatagcgtttgaagatatcagaaggtgccagg
499	aaaaaaatcttaccccttatttttataatgttcatcatagcgtttgaagatatcagaaggtgccaggttttataaaaatatcctttaggatttataacga
500	catcatagcgtttgaagatatcagaaggtgccaggttttataaaaatatcctttaggatttataacgatacaagggtctataaaatatatgcgggtataa
501	ggttttataaaaatatcctttaggatttataacgatacaagggtctataaaatatatgcgggtataatcttataaaatcatcgattttttcataatattc
502	atacaagggtctataaaatatatgcgggtataatcttataaaatcatcgattttttcataatattctccgtttatacaataaagatcataacagatattg
503	cttataaaatcatcgattttttcataatattctccgtttatacaataaagatcataacagatattgatgcgtagatgcattattcgcgtgttcgttgggc
504	ctccgtttatacaataaagatcataacagatattgatgcgtagatgcattattcgcgtgttcgttgggcagctaaaggatatcacaacgtagtttttttt
505	gatgcgtagatgcattattcgcgtgttcgttgggcagctaaaggatatcacaacgtagttttttttaagaaaagacgaaactacataagtccctaagggt
506	gggcagctaaaggatatcacaacgtagttttttttaagaaaagacgaaactacataagtccctaagggttcattgaatagtaaacgccatatttgtttta
507	aagaaaagacgaaactacataagtccctaagggttcattgaatagtaaacgccatatttgttttaaattttgttgttcaccatagtagtattcgcacttt
508	ttcattgaatagtaaacgccatatttgttttaaattttgttgttcaccatagtagtattcgcactttttcaagtcttttttaataagcctattccccatg
509	attttgttgttcaccatagtagtattcgcactttttcaagtcttttttaataagcctattccccatgtatgcttataaataaaaatttagaaatgtgcta
510	tttcaagtcttttttaataagcctattccccatgtatgcttataaataaaaatttagaaatgtgctatattatttgttgatgaatcatgaacacgtctta
511	gtatgcttataaataaaaatttagaaatgtgctatattatttgttgatgaatcatgaacacgtcttatatgttgatatgttactttaaaaacatttgtat
512	tattatttgttgatgaatcatgaacacgtcttatatgttgatatgttactttaaaaacatttgtattttcaacagacgcgttctattcttattaagaatg
513	atatgttgatatgttactttaaaaacatttgtattttcaacagacgcgttctattcttattaagaatgatgccgtctttattttaaaccttggtttaaaa
514	ttttcaacagacgcgttctattcttattaagaatgatgccgtctttattttaaaccttggtttaaaatttaaagaagtatttataaactataatcatggg
515	gatgccgtctttattttaaaccttggtttaaaatttaaagaagtatttataaactataatcatgggaactttttcagtaactgcctctgcaaaaagtgac
516	atttaaagaagtatttataaactataatcatgggaactttttcagtaactgcctctgcaaaaagtgacgatgctgtttgtaagtatttagaagaaccaat
517	ggaactttttcagtaactgcctctgcaaaaagtgacgatgctgtttgtaagtatttagaagaaccaatagatgaaaattacagaaacatattaagaaatg
518	gacgatgctgtttgtaagtatttagaagaaccaatagatgaaaattacagaaacatattaagaaatgagcatgttaaaaaaaatttaaatgaggctctga
519	tagatgaaaattacagaaacatattaagaaatgagcatgttaaaaaaaatttaaatgaggctctgaatcgacatattactacctataatccagtagttga
520	gagcatgttaaaaaaaatttaaatgaggctctgaatcgacatattactacctataatccagtagttgattggtgtaataactattcaacattttcatctc
521	cgacatattactacctataatccagtagttgattggtgtaataactattcaacattttcatctcaggatttcgatgaatataaaatttatatacatagcg
522	gattggtgtaataactattcaacattttcatctcaggatttcgatgaatataaaatttatatacatagcgatcttatggatggacgacctcgtccaaaaa
523	caggatttcgatgaatataaaatttatatacatagcgatcttatggatggacgacctcgtccaaaaaaaacatggtgtgtcatcatgtaatgtttgttag
524	gcgatcttatggatggacgacctcgtccaaaaaaaacatggtgtgtcatcatgtaatgtttgttagttttatataaacgcaaaaatattcttctaggaga
525	aaacatggtgtgtcatcatgtaatgtttgttagttttatataaacgcaaaaatattcttctaggagatgttgatatactacctattgaattcaatatatt
526	gttttatataaacgcaaaaatattcttctaggagatgttgatatactacctattgaattcaatatattaaagtacatttctggctattcccattacggta
527	gatgttgatatactacctattgaattcaatatattaaagtacatttctggctattcccattacggtattattattactatttttaagagctagatgtgga
528	aaagtacatttctggctattcccattacggtattattattactatttttaagagctagatgtggatttaagtaataataacattctcccgttcctcctag
529	tattattactatttttaagagctagatgtggatttaagtaataataacattctcccgttcctcctagagacacctcatcaaattcccatcctatgcaacc
530	ttaagtaataataacattctcccgttcctcctagagacacctcatcaaattcccatcctatgcaacctttatgttgtaaacataatgattgacagcattc
531	gagacacctcatcaaattcccatcctatgcaacctttatgttgtaaacataatgattgacagcattcatcttcttttgaccaagtcgtccaaatcctacc
532	cctttatgttgtaaacataatgattgacagcattcatcttcttttgaccaagtcgtccaaatcctaccaagatctatacgtgtttttccaaatggagatt
533	tcatcttcttttgaccaagtcgtccaaatcctaccaagatctatacgtgtttttccaaatggagattgaagatcagcagtagtggcattaaacctataaa
534	ccaagatctatacgtgtttttccaaatggagattgaagatcagcagtagtggcattaaacctataaaaaccaggtgcataatcacatgaacggatcgtag
535	gaagatcagcagtagtggcattaaacctataaaaaccaggtgcataatcacatgaacggatcgtaggatctaatttaatatcttttatatcttgttttac
536	aaccaggtgcataatcacatgaacggatcgtaggatctaatttaatatcttttatatcttgttttactgcttctagacaacttttatcagtacatgttcc
537	ggatctaatttaatatcttttatatcttgttttactgcttctagacaacttttatcagtacatgttccacgtacacagtggtgtcctttatccttacaat
538	actgcttctagacaacttttatcagtacatgttccacgtacacagtggtgtcctttatccttacaatccgtatctgtcttacatttttttttcggcggtt
539	ccacgtacacagtggtgtcctttatccttacaatccgtatctgtcttacatttttttttcggcggtttatgtttcagatggtaaaaacccagtattaaaa
540	ccgtatctgtcttacatttttttttcggcggtttatgtttcagatggtaaaaacccagtattaaaataatcacaagaataattcctataagtacttgaac
541	ttatgtttcagatggtaaaaacccagtattaaaataatcacaagaataattcctataagtacttgaacaacaggataaaacattttaatattaaatatat
542	tttttaattaaatgaatagatttaatccaagtagtattaaaattttttagaaatagtgttctacaaataatgaaatgaatggtccaaaaaaaataaggtg
543	agtattaaaattttttagaaatagtgttctacaaataatgaaatgaatggtccaaaaaaaataaggtgtacaataatgtaatatattgttaggctaagta
544	caaataatgaaatgaatggtccaaaaaaaataaggtgtacaataatgtaatatattgttaggctaagtaaatttaatattttaaagtatttggaaaaata
545	ggtccaaaaaaaataaggtgtacaataatgtaatatattgttaggctaagtaaatttaatattttaaagtatttggaaaaatattttttaacatatgatg
546	tttaaagtatttggaaaaatattttttaacatatgatgtctaggaatattttttagacatttaaaaccatatagttactttatttattacactgaacttg
547	tttttaacatatgatgtctaggaatattttttagacatttaaaaccatatagttactttatttattacactgaacttgaaaagacttattacctaaaata
548	gacatttaaaaccatatagttactttatttattacactgaacttgaaaagacttattacctaaaatattaatagatgaagtaatattgtgtaattgagtc
549	acactgaacttgaaaagacttattacctaaaatattaatagatgaagtaatattgtgtaattgagtccataacatgggtgggaaacaaaaatctcgtaat
550	ttaatagatgaagtaatattgtgtaattgagtccataacatgggtgggaaacaaaaatctcgtaatatgaaaaataaacatcctaaaaagagtgcaattg
551	ccataacatgggtgggaaacaaaaatctcgtaatatgaaaaataaacatcctaaaaagagtgcaattgttataagtttatgtaactttattttaaagtaa
552	gaaaaataaacatcctaaaaagagtgcaattgttataagtttatgtaactttattttaaagtaagaatataaaaatatgagtacaagaggaataggggcc
553	tgttataagtttatgtaactttattttaaagtaagaatataaaaatatgagtacaagaggaataggggccattactaacattggctccaacatcctgttg
554	agaatataaaaatatgagtacaagaggaataggggccattactaacattggctccaacatcctgttgtctacaaaaaaaaatattttttttagcaaaaaa
555	ggggccattactaacattggctccaacatcctgttgtctacaaaaaaaaatattttttttagcaaaaaaaaatccatggaaggatattaatacacataat
556	gtctacaaaaaaaaatattttttttagcaaaaaaaaatccatggaaggatattaatacacataattatttgacatcacattagtgtacttaccaaatagt
557	aaaatccatggaaggatattaatacacataattatttgacatcacattagtgtacttaccaaatagtaatatacaaccatcctaatattcacctttatga
558	tttgacatcacattagtgtacttaccaaatagtaatatacaaccatcctaatattcacctttatgaaatgatcccaacctatacggtaaaatagtatagg
559	gtaatatacaaccatcctaatattcacctttatgaaatgatcccaacctatacggtaaaatagtataggttttaataaagaaaaaagatattctgtggtt
560	gaaatgatcccaacctatacggtaaaatagtataggttttaataaagaaaaaagatattctgtggtttttatttttgtatagtgtgtgaatacaaaataa
561	ggttttaataaagaaaaaagatattctgtggtttttatttttgtatagtgtgtgaatacaaaataaaatcccaaattttaaccttttctttttttttcta
562	ttatttttgtatagtgtgtgaatacaaaataaaatcccaaattttaaccttttctttttttttctatacaggatgttagaaatagtattggcaacgctgc
563	tcccaaattttaaccttttctttttttttctatacaggatgttagaaatagtattggcaacgctgctaggcgacctgcagcggctccgggttcttacccc
564	tatacaggatgttagaaatagtattggcaacgctgctaggcgacctgcagcggctccgggttcttacccctcagcagcgggcagttgccttctttcgagc
565	gctaggcgacctgcagcggctccgggttcttacccctcagcagcgggcagttgccttctttcgagccaatactaaggagctagaggacttcttatgctca
566	ccctcagcagcgggcagttgccttctttcgagccaatactaaggagctagaggacttcttatgctcagatgggcagtctgaggaggtactgtctggcccc
567	caatactaaggagctagaggacttcttatgctcagatgggcagtctgaggaggtactgtctggcccccttcttaaccgtctactagaaccctcaggccct
568	gatgggcagtctgaggaggtactgtctggcccccttcttaaccgtctactagaaccctcaggccctcttgatattttaaccggatatcacctatttcgtc
569	cccttcttaaccgtctactagaaccctcaggccctcttgatattttaaccggatatcacctatttcgtcagaatcccaaggcaggtcagttgcgcggcct
570	ctcttgatattttaaccggatatcacctatttcgtcagaatcccaaggcaggtcagttgcgcggccttgaggtcaagatgcttgaacggttatacgatgc
571	gtcagaatcccaaggcaggtcagttgcgcggccttgaggtcaagatgcttgaacggttatacgatgctaatatttacaatatactgtctcggctgcggcc
572	tgaggtcaagatgcttgaacggttatacgatgctaatatttacaatatactgtctcggctgcggcctgaaaaagttcgcaacaaggctattgagctatac
573	atatttacaatatactgtctcggctgcggcctgaaaaagttcgcaacaaggctattgagctatactgggttttccgagctatccatatttgtcatgctcc
574	cctgaaaaagttcgcaacaaggctattgagctatactgggttttccgagctatccatatttgtcatgctcctttagttttagatattgtacgatatgagg
575	ctgggttttccgagctatccatatttgtcatgctcctttagttttagatattgtacgatatgaggaaccggactttgctgaactggcctttatttgtgct
576	cctttagttttagatattgtacgatatgaggaaccggactttgctgaactggcctttatttgtgctgcttactttggtgaacctcaggtaatgtatttgc
577	ccggactttgctgaactggcctttatttgtgctgcttactttggtgaacctcaggtaatgtatttgctctacaaatatatgcctctgacccgcgcagttc
578	tgcttactttggtgaacctcaggtaatgtatttgctctacaaatatatgcctctgacccgcgcagttcttacggatgccatccggataagtcttgagagc
579	gctctacaaatatatgcctctgacccgcgcagttcttacggatgccatccggataagtcttgagagcaacaaccaggtagggatttgctatgcttacttg
580	ttcttacggatgccatccggataagtcttgagagcaacaaccaggtagggatttgctatgcttacttgatgggaggcagcctcaagggactagtctccgc
581	aacaaccaggtagggatttgctatgcttacttgatgggaggcagcctcaagggactagtctccgccccactgcgtaaacgtctgcgcgccaaactacgct
582	ttgatgggaggcagcctcaagggactagtctccgccccactgcgtaaacgtctgcgcgccaaactacgctcgcagcgcaaaaagaaggacgttctttcac
583	cactgcgtaaacgtctgcgcgccaaactacgctcgcagcgcaaaaagaaggacgttctttcaccccacgacttcttactgctgctccagtagcttttttt
584	ctcgcagcgcaaaaagaaggacgttctttcaccccacgacttcttactgctgctccagtagctttttttgccgcaggagcaccgcggataggagctcctc
585	acgacttcttactgctgctccagtagctttttttgccgcaggagcaccgcggataggagctcctccacgctcgcgatccggcgctggaagcggaaccgat
586	ttttttgccgcaggagcaccgcggataggagctcctccacgctcgcgatccggcgctggaagcggaaccgatcgaccgccacctgctcccagggaccctt
587	cacgctcgcgatccggcgctggaagcggaaccgatcgaccgccacctgctcccagggacccttgcgctcgatgtcgtcggcttcccacacctcgacggct
588	gatcgaccgccacctgctcccagggacccttgcgctcgatgtcgtcggcttcccacacctcgacggctgtggcaaaatggacatgcttcgcgtcgttcgt
589	ctcgatgtcgtcggcttcccacacctcgacggctgtggcaaaatggacatgcttcgcgtcgttcgtccgttttttgcgccgcctccccattattcttcct
590	ggctgtggcaaaatggacatgcttcgcgtcgttcgtccgttttttgcgccgcctccccattattcttcctgtaagattagtgtttaatacctataataac
591	gtccgttttttgcgccgcctccccattattcttcctgtaagattagtgtttaatacctataataacataattttaagatttaatataccaaaacttaaac
592	ctgtaagattagtgtttaatacctataataacataattttaagatttaatataccaaaacttaaactatttttgtatagtaactattagcatgtctacac
593	taattttaagatttaatataccaaaacttaaactatttttgtatagtaactattagcatgtctacacatgattgttctctaaaagagaaaccggttgata
594	tatttttgtatagtaactattagcatgtctacacatgattgttctctaaaagagaaaccggttgatatgaacgatatatctgagaaatcagttgtcgtgg
595	catgattgttctctaaaagagaaaccggttgatatgaacgatatatctgagaaatcagttgtcgtggataatgcacccgagaaaccagctggagcgaatc
596	tgaacgatatatctgagaaatcagttgtcgtggataatgcacccgagaaaccagctggagcgaatcatatacctgagaagtcggcccgcgaaatgacatc
597	ggataatgcacccgagaaaccagctggagcgaatcatatacctgagaagtcggcccgcgaaatgacatcatcagaatggattgctgaatattggaaaggt
598	catatacctgagaagtcggcccgcgaaatgacatcatcagaatggattgctgaatattggaaaggtataaaacgtggaaatgacgtgccatgttgttgtc
599	catcagaatggattgctgaatattggaaaggtataaaacgtggaaatgacgtgccatgttgttgtccaagaaaaatgaccagtgcagacaaaaagttttc
600	ataaaacgtggaaatgacgtgccatgttgttgtccaagaaaaatgaccagtgcagacaaaaagttttcagtatttggtaagggatccctaatgcgctcca
601	ccaagaaaaatgaccagtgcagacaaaaagttttcagtatttggtaagggatccctaatgcgctccatccagaagaataattaaaaaaaatatttttttt
602	tcagtatttggtaagggatccctaatgcgctccatccagaagaataattaaaaaaaatattttttttagcaagtttttaaactatttaaataaatgtggt
603	cgctccatccagaagaataattaaaaaaaatattttttttagcaagtttttaaactatttaaataaatgtggtaaaaaaattcacataataattaaagtg
604	atgtggtaaaaaaattcacataataattaaagtgaacgtgttagaattaatatttttttataatcggatataatatccattaaatcaataaatgatagtg
605	gttagaattaatatttttttataatcggatataatatccattaaatcaataaatgatagtgttgctaccacactaaacaataacaaacagaaacgcacga
606	tatccattaaatcaataaatgatagtgttgctaccacactaaacaataacaaacagaaacgcacgatacctttcctcatgatttataatagcgtgttatc
607	accacactaaacaataacaaacagaaacgcacgatacctttcctcatgatttataatagcgtgttatctaaagatttttttgaaaaaaatattaaatttt
608	cgatacctttcctcatgatttataatagcgtgttatctaaagatttttttgaaaaaaatattaaattttagttgattatttttttcagttacaacattgc
609	agatttttttgaaaaaaatattaaattttagttgattatttttttcagttacaacattgctttagaaaaaatacctaattactacatagcaaataaagcg
610	gttgattatttttttcagttacaacattgctttagaaaaaatacctaattactacatagcaaataaagcgagcgcattgttacaaacaacatttttttgc
611	ttagaaaaaatacctaattactacatagcaaataaagcgagcgcattgttacaaacaacatttttttgcgcctggatactcctatatatgagaactataa
612	aaagcgagcgcattgttacaaacaacatttttttgcgcctggatactcctatatatgagaactataatacggtatattaatcctattaccaacattgtca
613	tgcgcctggatactcctatatatgagaactataatacggtatattaatcctattaccaacattgtcaataatagtatgtaggcaatgacatactttaaat
614	atacggtatattaatcctattaccaacattgtcaataatagtatgtaggcaatgacatactttaaataccaaatatccatggttatttctaaaaatcttg
615	aataatagtatgtaggcaatgacatactttaaataccaaatatccatggttatttctaaaaatcttgaaaaaacgttaaattttagatcggtcacctacg
616	taccaaatatccatggttatttctaaaaatcttgaaaaaacgttaaattttagatcggtcacctacgacagtaatactaattttaataattgatgactga
617	gaaaaaacgttaaattttagatcggtcacctacgacagtaatactaattttaataattgatgactgaaatcataatataatgccgtgcgaaaaataatta
618	cgacagtaatactaattttaataattgatgactgaaatcataatataatgccgtgcgaaaaataattatttttcggttaaagataccattacataaaaaa
619	aatcataatataatgccgtgcgaaaaataattatttttcggttaaagataccattacataaaaaatatgccatctactctacaagtgcttgctaaaaagg
620	tttttcggttaaagataccattacataaaaaatatgccatctactctacaagtgcttgctaaaaaggtattggccttaggggagcataaagaaaatgaac
621	tatgccatctactctacaagtgcttgctaaaaaggtattggccttaggggagcataaagaaaatgaacatatatctagagaatattattatcatatatta
622	ggtattggccttaggggagcataaagaaaatgaacatatatctagagaatattattatcatatattaaagtgttgcggtttatggtggcatgaagctccg
623	acatatatctagagaatattattatcatatattaaagtgttgcggtttatggtggcatgaagctccgattatactttgttatgatgggagtgagcaaatg
624	aaagtgttgcggtttatggtggcatgaagctccgattatactttgttatgatgggagtgagcaaatgatgataaagactccaatctttgaagaaggcata
625	gattatactttgttatgatgggagtgagcaaatgatgataaagactccaatctttgaagaaggcatattacttaatactgcattaatgaaagctgtacag
626	gatgataaagactccaatctttgaagaaggcatattacttaatactgcattaatgaaagctgtacaggagaataattatgaattaataaagttgtttact
627	attacttaatactgcattaatgaaagctgtacaggagaataattatgaattaataaagttgtttactgaatggggagcaaacatcaattatggattaatt
628	ggagaataattatgaattaataaagttgtttactgaatggggagcaaacatcaattatggattaatttccattaataccgagcatgcccgggatctatgt
629	ctgaatggggagcaaacatcaattatggattaatttccattaataccgagcatgcccgggatctatgtcgaaaattaggagctaaagaaatgcttgaagg
630	tccattaataccgagcatgcccgggatctatgtcgaaaattaggagctaaagaaatgcttgaaggaaatgaatttatacaaattatattcaaaacattag
631	gtcgaaaattaggagctaaagaaatgcttgaaggaaatgaatttatacaaattatattcaaaacattagatgataccaccagtagtaatataattttatg
632	aaatgaatttatacaaattatattcaaaacattagatgataccaccagtagtaatataattttatgtcatgaattattcaccaacaatcctcttttagag
633	agatgataccaccagtagtaatataattttatgtcatgaattattcaccaacaatcctcttttagagaatgtaaatatgggggaaatgaggatgataatt
634	gtcatgaattattcaccaacaatcctcttttagagaatgtaaatatgggggaaatgaggatgataatttattggaggatgaaaaatttaacgaacctatt
635	gaatgtaaatatgggggaaatgaggatgataatttattggaggatgaaaaatttaacgaacctattattaaataatgactctattagtgaaatattaact
636	tattggaggatgaaaaatttaacgaacctattattaaataatgactctattagtgaaatattaactaaattctggtatggtatagcagtaaaatataatc
637	attaaataatgactctattagtgaaatattaactaaattctggtatggtatagcagtaaaatataatcttaaggatgcgatccaatatttttaccagaga
638	aattctggtatggtatagcagtaaaatataatcttaaggatgcgatccaatatttttaccagagattcatggacttcaacgagtggcgagtaacatgtgc
639	tcttaaggatgcgatccaatatttttaccagagattcatggacttcaacgagtggcgagtaacatgtgctctttcttttaataatgtgaatgatcttcat
640	gattcatggacttcaacgagtggcgagtaacatgtgctctttcttttaataatgtgaatgatcttcataagatgtatataacagagaaggttcatatgaa
641	gctctttcttttaataatgtgaatgatcttcataagatgtatataacagagaaggttcatatgaataatgacgaaatgatgaatctagcctgcagcattc
642	taagatgtatataacagagaaggttcatatgaataatgacgaaatgatgaatctagcctgcagcattcaagacagaaatttatcaaccatttactattgt
643	aatgacgaaatgatgaatctagcctgcagcattcaagacagaaatttatcaaccatttactattgttttctattggggggctaacatcaatcaagcaatg
644	caagacagaaatttatcaaccatttactattgttttctattggggggctaacatcaatcaagcaatgttaacctcagtattaaattataatatttttaac
645	tttctattggggggctaacatcaatcaagcaatgttaacctcagtattaaattataatatttttaacttattcttttgtatagacttaggggctgatgcc
646	gttaacctcagtattaaattataatatttttaacttattcttttgtatagacttaggggctgatgcctttgaagagggtaagaccctggcgaaacaaaag
647	acttattcttttgtatagacttaggggctgatgcctttgaagagggtaagaccctggcgaaacaaaaggggtataatgaaatagtggaaatcttatcatt
648	cctttgaagagggtaagaccctggcgaaacaaaaggggtataatgaaatagtggaaatcttatcattagatatcatttatagtccaaatactgacttctc
649	ggggtataatgaaatagtggaaatcttatcattagatatcatttatagtccaaatactgacttctcatcaaaaatagaacctgaacatattagttctttg
650	tagatatcatttatagtccaaatactgacttctcatcaaaaatagaacctgaacatattagttctttgttaaaaaacttttatccaaaaaatctgttcgc
651	catcaaaaatagaacctgaacatattagttctttgttaaaaaacttttatccaaaaaatctgttcgcttttgatcgttgcaaccccggtttatattattc
652	tgttaaaaaacttttatccaaaaaatctgttcgcttttgatcgttgcaaccccggtttatattattcttagaggaccgctacaaaaattatttttttttc
653	cgcttttgatcgttgcaaccccggtttatattattcttagaggaccgctacaaaaattatttttttttcttgatcaaagctccaaaataattattagatt
654	cttagaggaccgctacaaaaattatttttttttcttgatcaaagctccaaaataattattagattaaagtcgcctatagcagcagcccactccaaaaaaa
655	cttgatcaaagctccaaaataattattagattaaagtcgcctatagcagcagcccactccaaaaaaagtattttatagtacaaaaaacacgaaaaatagt
656	aagtcgcctatagcagcagcccactccaaaaaaagtattttatagtacaaaaaacacgaaaaatagtttgcggccggcggcaaactatttgttgttgtct
657	agtattttatagtacaaaaaacacgaaaaatagtttgcggccggcggcaaactatttgttgttgtctaaaacttaatgtttttttaatatttttaaatgc
658	ttgcggccggcggcaaactatttgttgttgtctaaaacttaatgtttttttaatatttttaaatgcaaccatggattgttggactatcagggagaagaac
659	ctaaaacttaatgtttttttaatatttttaaatgcaaccatggattgttggactatcagggagaagaactatagctacatcatattgtcaatactggtaa
660	caaccatggattgttggactatcagggagaagaactatagctacatcatattgtcaatactggtaatactattaatatggtatcttatacttaactattg
661	ctatagctacatcatattgtcaatactggtaatactattaatatggtatcttatacttaactattgtcgatcgaaaaaaaatgcagttacaaacaacatg
662	tactattaatatggtatcttatacttaactattgtcgatcgaaaaaaaatgcagttacaaacaacatgccgccaccatacacggtgtcaagtagctgttc
663	gtcgatcgaaaaaaaatgcagttacaaacaacatgccgccaccatacacggtgtcaagtagctgttctcaataatagggttgattgacgctcttcgtaat
664	gccgccaccatacacggtgtcaagtagctgttctcaataatagggttgattgacgctcttcgtaataatatgttgattgacgcatcataaaatgctgtgg
665	ctcaataatagggttgattgacgctcttcgtaataatatgttgattgacgcatcataaaatgctgtggttgattaatatgttgattgtcgcctactttat
666	taatatgttgattgacgcatcataaaatgctgtggttgattaatatgttgattgtcgcctactttattatataagtaatgatttttgtataaaatacggg
667	ggttgattaatatgttgattgtcgcctactttattatataagtaatgatttttgtataaaatacgggtttgtgagggctttattttttcttattagaaca
668	ttatataagtaatgatttttgtataaaatacgggtttgtgagggctttattttttcttattagaacaaagcatgcaatttaaggcctacagcaagagtaa
669	ggtttgtgagggctttattttttcttattagaacaaagcatgcaatttaaggcctacagcaagagtaatttaacacctacaacagtaattttaaggtcag
670	aaagcatgcaatttaaggcctacagcaagagtaatttaacacctacaacagtaattttaaggtcagtaataatgtttaattaaggcctgaccactaaaac
671	atttaacacctacaacagtaattttaaggtcagtaataatgtttaattaaggcctgaccactaaaacttaaacgattttgtaaaaaaaaatgtctactcc
672	aatgtttaattaaggcctgaccactaaaacttaaacgattttgtaaaaaaaaatgtctactccactttctctacagactcttgttaaaaaagtgctggcc
673	cttaaacgattttgtaaaaaaaaatgtctactccactttctctacagactcttgttaaaaaagtgctggccacacagcacatatctaaagaacactactt
674	ccactttctctacagactcttgttaaaaaagtgctggccacacagcacatatctaaagaacactactttattttgaaatattgtggtttatggtggcatg
675	ggccacacagcacatatctaaagaacactactttattttgaaatattgtggtttatggtggcatgaagcgccgattacgatttgcattgatgaggatagc
676	ttattttgaaatattgtggtttatggtggcatgaagcgccgattacgatttgcattgatgaggatagccaaatattgataaaatcggcaagcttcaaaga
677	gcgccgattacgatttgcattgatgaggatagccaaatattgataaaatcggcaagcttcaaagaaggcttatctttagatatcgcattaatgaaagtcg
678	gccaaatattgataaaatcggcaagcttcaaagaaggcttatctttagatatcgcattaatgaaagtcgtgcaagaaaataaccatgatttaatagagtt
679	aggcttatctttagatatcgcattaatgaaagtcgtgcaagaaaataaccatgatttaatagagttgtttaccaagtggggtgcagatatcaactctagc
680	gtcgtgcaagaaaataaccatgatttaatagagttgtttaccaagtggggtgcagatatcaactctagcttagttactgttaatacggagtatacccgga
681	gtttaccaagtggggtgcagatatcaactctagcttagttactgttaatacggagtatacccggaacctttgtcagaaattaggcgcaaaggaagctttg
682	gcttagttactgttaatacggagtatacccggaacctttgtcagaaattaggcgcaaaggaagctttgaatgaaagggatattttacaaatattttataa
683	acctttgtcagaaattaggcgcaaaggaagctttgaatgaaagggatattttacaaatattttataaaacacgtcatcttaaaactagcagtaatattat
684	tgaatgaaagggatattttacaaatattttataaaacacgtcatcttaaaactagcagtaatattattttatataatgaattgttttctaataatctcct
685	aaacacgtcatcttaaaactagcagtaatattattttatataatgaattgttttctaataatctccttttccaaaatatagagagattgagtttaatagt
686	ttttatataatgaattgttttctaataatctccttttccaaaatatagagagattgagtttaatagtttataggggcttgaaaaacttatcaatcaactt
687	ccttttccaaaatatagagagattgagtttaatagtttataggggcttgaaaaacttatcaatcaactttatattggatgatatttcatttagcgaaatg
688	gtttataggggcttgaaaaacttatcaatcaactttatattggatgatatttcatttagcgaaatgttaactagatactggtatagtatggcgatattat
689	ttatattggatgatatttcatttagcgaaatgttaactagatactggtatagtatggcgatattatataaccttactgaagccatccaatatttttatca
690	taactagatactggtatagtatggcgatattatataaccttactgaagccatccaatatttttatcaacgatataggcattttaaagattggcggcttat
691	ataaccttactgaagccatccaatatttttatcaacgatataggcattttaaagattggcggcttatatgtgggctttcttttaacaatttgtctgacct
692	caacgatataggcattttaaagattggcggcttatatgtgggctttcttttaacaatttgtctgaccttcatgaagtatataacttagagaagacggata
693	tatgtgggctttcttttaacaatttgtctgaccttcatgaagtatataacttagagaagacggatatagacattgatgaaatgatgaagttgacctgtag
694	ccttcatgaagtatataacttagagaagacggatatagacattgatgaaatgatgaagttgacctgtagtacgtatgatggtaattattcgactatttat
695	tagacattgatgaaatgatgaagttgacctgtagtacgtatgatggtaattattcgactatttattattgttttatgttgggggctgacatcaatcgggc
696	gtacgtatgatggtaattattcgactatttattattgttttatgttgggggctgacatcaatcgggcaatgttaacctcggtaataaactttcatattgg
697	attgttttatgttgggggctgacatcaatcgggcaatgttaacctcggtaataaactttcatattggtaacttgttcctttgtatagatttaggagctga
698	gcaatgttaacctcggtaataaactttcatattggtaacttgttcctttgtatagatttaggagctgatgctttcgaagacagcatggaactagcaaaac
699	gtaacttgttcctttgtatagatttaggagctgatgctttcgaagacagcatggaactagcaaaacaaaagaataataatatattagtagaaatattatc
700	gatgctttcgaagacagcatggaactagcaaaacaaaagaataataatatattagtagaaatattatcatttaaaaattattatagttcaaatacctctc
701	caaaagaataataatatattagtagaaatattatcatttaaaaattattatagttcaaatacctctcttttatcaataaaaacgacagatccggaaaaaa
702	catttaaaaattattatagttcaaatacctctcttttatcaataaaaacgacagatccggaaaaaattaatgccttattagatgaagaaaagtatgagtc
703	cttttatcaataaaaacgacagatccggaaaaaattaatgccttattagatgaagaaaagtatgagtcaaaaaatatgttaatgtatgaagaattatctc
704	taatgccttattagatgaagaaaagtatgagtcaaaaaatatgttaatgtatgaagaattatctcattgatacaaaattattttttataacagaactctc
705	caaaaaatatgttaatgtatgaagaattatctcattgatacaaaattattttttataacagaactctctgatggtgacaaatctccgataggaatatatg
706	cattgatacaaaattattttttataacagaactctctgatggtgacaaatctccgataggaatatatgacgtaacataattatttttttcgcccagaaaa
707	ctgatggtgacaaatctccgataggaatatatgacgtaacataattatttttttcgcccagaaaaaaattataaatgttattattgccagcacttttatc
708	gacgtaacataattatttttttcgcccagaaaaaaattataaatgttattattgccagcacttttatcaactatacgtacaaaaaggtgttgaccaaaaa
709	taaatgttattattgccagcacttttatcaactatacgtacaaaaaggtgttgaccaaaaaaataattttttttcttgatcaaagtatgtaaacgcccgc
710	tcaactatacgtacaaaaaggtgttgaccaaaaaaataattttttttcttgatcaaagtatgtaaacgcccgcttacagcaaggatcttaagtgagagcc
711	aaataattttttttcttgatcaaagtatgtaaacgcccgcttacagcaaggatcttaagtgagagccattaaattttattgatagctgcttgccaccagt
712	cgcccgcttacagcaaggatcttaagtgagagccattaaattttattgatagctgcttgccaccagtagaatacggccaaaccacctaacaggaaataca
713	gccattaaattttattgatagctgcttgccaccagtagaatacggccaaaccacctaacaggaaatacaaggcggcccttcggccaataaggtggataaa
714	agaatacggccaaaccacctaacaggaaatacaaggcggcccttcggccaataaggtggataaaaatcacgcataagacggttgtaacatagcactttag
715	caaggcggcccttcggccaataaggtggataaaaatcacgcataagacggttgtaacatagcactttagtgcgaatatcaggaatgccaatagcatgtag
716	atcacgcataagacggttgtaacatagcactttagtgcgaatatcaggaatgccaatagcatgtagataaggcaccaaacatcgcagctatacatggcta
717	gtgcgaatatcaggaatgccaatagcatgtagataaggcaccaaacatcgcagctatacatggctaaagatcaaccagaaaaggtttaaattttaacgcc
718	gataaggcaccaaacatcgcagctatacatggctaaagatcaaccagaaaaggtttaaattttaacgccggcccaaaacttaaactttttttgatatttt
719	aagatcaaccagaaaaggtttaaattttaacgccggcccaaaacttaaactttttttgatatttttaagtgcagccatggattggtccggccataggatg
720	ccggcccaaaacttaaactttttttgatatttttaagtgcagccatggattggtccggccataggatgacctatgcctacgtggcattctcattgatggc
721	taagtgcagccatggattggtccggccataggatgacctatgcctacgtggcattctcattgatggcaatagcaataatatggtatattctacttatcta
722	tgacctatgcctacgtggcattctcattgatggcaatagcaataatatggtatattctacttatctattgccgatcgaaaaaaaatgttgttacaagcgg
723	ggcaatagcaataatatggtatattctacttatctattgccgatcgaaaaaaaatgttgttacaagcggtaatacgctcgctttagcgccaatatcgcat
724	attgccgatcgaaaaaaaatgttgttacaagcggtaatacgctcgctttagcgccaatatcgcatatgtgaaaaatgttcgccgaaaaaaacattaaaat
725	gtaatacgctcgctttagcgccaatatcgcatatgtgaaaaatgttcgccgaaaaaaacattaaaatttagaaccgccgcggcatctcaggggcggcaac
726	gtgaaaaatgttcgccgaaaaaaacattaaaatttagaaccgccgcggcatctcaggggcggcaacatttttttttatatggatattgtcacacaccacc
727	ttagaaccgccgcggcatctcaggggcggcaacatttttttttatatggatattgtcacacaccacctcatctatgacgcaatatattactgctaatatc
728	catttttttttatatggatattgtcacacaccacctcatctatgacgcaatatattactgctaatatcaggttccccaatagtatgtagagaaaccacac
729	cctcatctatgacgcaatatattactgctaatatcaggttccccaatagtatgtagagaaaccacacaagatagatattcatggcgatttttgacgaaaa
730	tcaggttccccaatagtatgtagagaaaccacacaagatagatattcatggcgatttttgacgaaaaaacattaagttttagcttctttgacgcctgtgt
731	caagatagatattcatggcgatttttgacgaaaaaacattaagttttagcttctttgacgcctgtgtactaataatgtttaacgcctgtagtataataat
732	aaacattaagttttagcttctttgacgcctgtgtactaataatgtttaacgcctgtagtataataattgatacctacagcagtaattgatacctacggcg
733	gtactaataatgtttaacgcctgtagtataataattgatacctacagcagtaattgatacctacggcgataatgtctctctggccgccccaaaaaaaagt
734	gatacctacagcagtaattgatacctacggcgataatgtctctctggccgccccaaaaaaaagtatttacggtagggtttattaccggcggcgtaacacc
735	gataatgtctctctggccgccccaaaaaaaagtatttacggtagggtttattaccggcggcgtaacaccagttatggtcaattttgtctggcccgccgcc
736	atttacggtagggtttattaccggcggcgtaacaccagttatggtcaattttgtctggcccgccgcccagccgcaaaaaaaaaatcaattacaaccgcaa
737	caccagttatggtcaattttgtctggcccgccgcccagccgcaaaaaaaaaatcaattacaaccgcaaaaaaaaatatttccggccgcggcgtttcaaaa
738	cccagccgcaaaaaaaaaatcaattacaaccgcaaaaaaaaatatttccggccgcggcgtttcaaaaaataatctttgcgaaataattccgcatcttgtg
739	aaaaaaaatatttccggccgcggcgtttcaaaaaataatctttgcgaaataattccgcatcttgtgaaatgaacgcctacagtaataattttaatctttg
740	aataatctttgcgaaataattccgcatcttgtgaaatgaacgcctacagtaataattttaatctttgacacctacagcagtagtaataattttaatcttt
741	gaaatgaacgcctacagtaataattttaatctttgacacctacagcagtagtaataattttaatctttaacgcctgcagcagtactaatatttttaatct
742	gacacctacagcagtagtaataattttaatctttaacgcctgcagcagtactaatatttttaatctttaacgcctacagcagtagtaataattttaatgt
743	tggtgacttgctggttagctcttggcttgttaatagttcttgttttctcaataattccatctctactacttctttttgatccgctggtgtctctttttgg
744	agttcttgttttctcaataattccatctctactacttctttttgatccgctggtgtctctttttggtattcttcattagaaaaatgttcagagggtaatg
745	tacttctttttgatccgctggtgtctctttttggtattcttcattagaaaaatgttcagagggtaatgtttcaataaactttgtgagtggatagctgctc
746	ggtattcttcattagaaaaatgttcagagggtaatgtttcaataaactttgtgagtggatagctgctctttgatgtagaagagcgttgaatttgctgata
747	gtttcaataaactttgtgagtggatagctgctctttgatgtagaagagcgttgaatttgctgataaaggagttgaacaagtcgccggtattcactctgtc
748	ctttgatgtagaagagcgttgaatttgctgataaaggagttgaacaagtcgccggtattcactctgtcttttttcatattttttacgtagcgtggagaga
749	aaggagttgaacaagtcgccggtattcactctgtcttttttcatattttttacgtagcgtggagagatctgctaagagcgacttgttttcagatgttaat
750	gtcttttttcatattttttacgtagcgtggagagatctgctaagagcgacttgttttcagatgttaattcttcaatttgatgaagaaggctgcgattgta
751	tctgctaagagcgacttgttttcagatgttaattcttcaatttgatgaagaaggctgcgattgtatgaactaagtcttgcatacgtttcttctaattctg
752	ttcttcaatttgatgaagaaggctgcgattgtatgaactaagtcttgcatacgtttcttctaattctgtctccggctccacataggcctgttttcgcaga
753	tgaactaagtcttgcatacgtttcttctaattctgtctccggctccacataggcctgttttcgcagaaatttattgtatagttccattctttttttgagc
754	gtctccggctccacataggcctgttttcgcagaaatttattgtatagttccattctttttttgagcagaaaggtaagactataatcttgcatttctttcg
755	aaatttattgtatagttccattctttttttgagcagaaaggtaagactataatcttgcatttctttcgtaactttatggtagttttctttccggtttttg
756	gcagaaaggtaagactataatcttgcatttctttcgtaactttatggtagttttctttccggtttttgataataaagggcagcattttttctgttgtgat
757	cgtaactttatggtagttttctttccggtttttgataataaagggcagcattttttctgttgtgataaaggtgcccagattgctaatgtagtcgcacagt
758	gataataaagggcagcattttttctgttgtgataaaggtgcccagattgctaatgtagtcgcacagtagcaattccaagatagattctttcttttcaagg
759	aaggtgcccagattgctaatgtagtcgcacagtagcaattccaagatagattctttcttttcaaggcttatagattggctgtattctttaggtatgaaag
760	tagcaattccaagatagattctttcttttcaaggcttatagattggctgtattctttaggtatgaaagaatcaacaatcgttgttacgaagtttgaaaag
761	ggcttatagattggctgtattctttaggtatgaaagaatcaacaatcgttgttacgaagtttgaaaagtttaatgttttgctgttaatttgggtaatgtt
762	agaatcaacaatcgttgttacgaagtttgaaaagtttaatgttttgctgttaatttgggtaatgttacaaaaatatttgtaaaaactatctagcattttt
763	gtttaatgttttgctgttaatttgggtaatgttacaaaaatatttgtaaaaactatctagcattttttcataaagttttttattttgtttaacccctaaa
764	acaaaaatatttgtaaaaactatctagcattttttcataaagttttttattttgtttaacccctaaaatatagccctttacttgatactgatattccgta
765	ttcataaagttttttattttgtttaacccctaaaatatagccctttacttgatactgatattccgtaacaatggaatgttttttgtatagtgcatttttg
766	tatagccctttacttgatactgatattccgtaacaatggaatgttttttgtatagtgcatttttgtataaaaagttataaaaaatgttgataaaatacgc
767	acaatggaatgttttttgtatagtgcatttttgtataaaaagttataaaaaatgttgataaaatacgcaccaagggtttcaaaaatacttataacgtggg
768	gtataaaaagttataaaaaatgttgataaaatacgcaccaagggtttcaaaaatacttataacgtgggattcttcctgatccattatatcatatgtaata
769	cgcaccaagggtttcaaaaatacttataacgtgggattcttcctgatccattatatcatatgtaatattattttaataaaaaattactgacgaataacat
770	gggattcttcctgatccattatatcatatgtaatattattttaataaaaaattactgacgaataacatgcaaaaaaaatatgtttaaacttattttaagc
771	ttaataaaaaattactgacgaataacatgcaaaaaaaatatgtttaaacttattttaagctagcacttatttaaaagtgttttaaacacgttttaaattg
772	gcaaaaaaaatatgtttaaacttattttaagctagcacttatttaaaagtgttttaaacacgttttaaattgtatgttaatacacttaaaaattaagccg
773	gctagcacttatttaaaagtgttttaaacacgttttaaattgtatgttaatacacttaaaaattaagccgaaatttgctccaataaggattacttttatc
774	taaattgtatgttaatacacttaaaaattaagccgaaatttgctccaataaggattacttttatcaatgaccacctctttactataaacggctttacata
775	cgaaatttgctccaataaggattacttttatcaatgaccacctctttactataaacggctttacataattttaataatgctttagagccaaagctgaagg
776	tgaccacctctttactataaacggctttacataattttaataatgctttagagccaaagctgaaggcagtgggaagcggcactgtactatggtaaaaatg
777	attttaataatgctttagagccaaagctgaaggcagtgggaagcggcactgtactatggtaaaaatgttgccgatgttcatcctcgcggatgtacacaag
778	ggcagtgggaagcggcactgtactatggtaaaaatgttgccgatgttcatcctcgcggatgtacacaagtttcctatatcctttaaacacaatatggcta
779	tgttgccgatgttcatcctcgcggatgtacacaagtttcctatatcctttaaacacaatatggctaatttcttccacatactccttatcctgtttggaat
780	agtttcctatatcctttaaacacaatatggctaatttcttccacatactccttatcctgtttggaatagcggttgctttgacgggaaaaattcgacatac
781	ttcttccacatactccttatcctgtttggaatagcggttgctttgacgggaaaaattcgacatacaaatagaggcatttgtaaaaatggaaacaaatgcg
782	agcggttgctttgacgggaaaaattcgacatacaaatagaggcatttgtaaaaatggaaacaaatgcgtttttacgaagattggcgggtaaatcggtatc
783	caaatagaggcatttgtaaaaatggaaacaaatgcgtttttacgaagattggcgggtaaatcggtatcatcttggcagcaaataatcatcgaaataaaac
784	gcgtttttacgaagattggcgggtaaatcggtatcatcttggcagcaaataatcatcgaaataaaacagtgacgattttggtaaaaaaactttttaaaaa
785	catcttggcagcaaataatcatcgaaataaaacagtgacgattttggtaaaaaaactttttaaaaatttcttttgtaaataatgggtgcagttcggccgc
786	cagtgacgattttggtaaaaaaactttttaaaaatttcttttgtaaataatgggtgcagttcggccgcgcagtcgtctaatattaaaagtaaacgaggat
787	ttcttttgtaaataatgggtgcagttcggccgcgcagtcgtctaatattaaaagtaaacgaggattaagattgatatagtttaacgtaaacttttcatcc
788	ccgcgcagtcgtctaatattaaaagtaaacgaggattaagattgatatagtttaacgtaaacttttcatcctctgtaaggcataagtttttatacatatg
789	taagattgatatagtttaacgtaaacttttcatcctctgtaaggcataagtttttatacatatgaatgttctgtataataattttttttaaaagttgctg
790	cctctgtaaggcataagtttttatacatatgaatgttctgtataataattttttttaaaagttgctgataaagcgatgtaatcttttcttcttttttttg
791	atgttctgtataataattttttttaaaagttgctgataaagcgatgtaatcttttcttcttttttttggtccgtttgttcagcctttaagcactccactt
792	gctgataaagcgatgtaatcttttcttcttttttttggtccgtttgttcagcctttaagcactccacttttgcaatatttttgttttccttttgctgtat
793	tggtccgtttgttcagcctttaagcactccacttttgcaatatttttgttttccttttgctgtatatcgatcggaagtttatgatacaatgtttttagca
794	tttgcaatatttttgttttccttttgctgtatatcgatcggaagtttatgatacaatgtttttagcatatcgatgttgtttactcgactgtagatggagg
795	tcgatcggaagtttatgatacaatgtttttagcatatcgatgttgtttactcgactgtagatggaggacatcatagtttgccgctgccagatggcctcca
796	gcatatcgatgttgtttactcgactgtagatggaggacatcatagtttgccgctgccagatggcctccaaaaagcgttcagcgcccttgttgtcattttt
797	ggacatcatagtttgccgctgccagatggcctccaaaaagcgttcagcgcccttgttgtcattttttttttgcttatcggcgagccacaagcggtagtgt
798	aaaagcgttcagcgcccttgttgtcattttttttttgcttatcggcgagccacaagcggtagtgtattagagttggatgtacaaaaccctcatatgaacg
799	ttttgcttatcggcgagccacaagcggtagtgtattagagttggatgtacaaaaccctcatatgaacgatttgagggttccgagggggcaaccactaaaa
800	attagagttggatgtacaaaaccctcatatgaacgatttgagggttccgagggggcaaccactaaaatttgttcaatatggggttgcaggattttcataa
801	cgatttgagggttccgagggggcaaccactaaaatttgttcaatatggggttgcaggattttcataatatgtttaacgtacacggttttgcctgtttttg
802	atttgttcaatatggggttgcaggattttcataatatgtttaacgtacacggttttgcctgtttttgaggggccatatagcacagttgttttatctataa
803	atgtttaacgtacacggttttgcctgtttttgaggggccatatagcacagttgttttatctataaaatgatgtgctttgaactgtagttcaggaattagc
804	gaggggccatatagcacagttgttttatctataaaatgatgtgctttgaactgtagttcaggaattagcttccctgaatgggtcgttagggccatctcta
805	aaatgatgtgctttgaactgtagttcaggaattagcttccctgaatgggtcgttagggccatctctatattattacaattctgcttttgtatataaaatt
806	agcttccctgaatgggtcgttagggccatctctatattattacaattctgcttttgtatataaaatttctttttcgagtttattattattgttgacccac
807	atattattacaattctgcttttgtatataaaatttctttttcgagtttattattattgttgacccacatatctacccgtatcgtatcatcaggcacattg
808	tctttttcgagtttattattattgttgacccacatatctacccgtatcgtatcatcaggcacattgagcatttcaagcgcattatctaactgtttttttg
809	catatctacccgtatcgtatcatcaggcacattgagcatttcaagcgcattatctaactgtttttttgtttttatcagctcgctttcttcatcgggggtt
810	gagcatttcaagcgcattatctaactgtttttttgtttttatcagctcgctttcttcatcgggggttaaattttctttactaagcagttgcttaattttt
811	gtttttatcagctcgctttcttcatcgggggttaaattttctttactaagcagttgcttaattttttcttcgcagtcgtctataaaatcatactctcgag
812	taaattttctttactaagcagttgcttaattttttcttcgcagtcgtctataaaatcatactctcgagcttttttgatatttccagatgctttttctagg
813	ttcttcgcagtcgtctataaaatcatactctcgagcttttttgatatttccagatgctttttctaggttttttagctccttaaaggaaagcagtccctta
814	agcttttttgatatttccagatgctttttctaggttttttagctccttaaaggaaagcagtcccttaatcccgctatccgtgtgaaaggttgaattatag
815	ggttttttagctccttaaaggaaagcagtcccttaatcccgctatccgtgtgaaaggttgaattatagatggagagccccggagcatccgggccagtttc
816	aatcccgctatccgtgtgaaaggttgaattatagatggagagccccggagcatccgggccagtttcttgtatattttttgcttttttgtggtaaatagta
817	gatggagagccccggagcatccgggccagtttcttgtatattttttgcttttttgtggtaaatagtatttcgtaaaatctcttttcctatctttaggtct
818	cttgtatattttttgcttttttgtggtaaatagtatttcgtaaaatctcttttcctatctttaggtcttcctcatgacggtccaaaatccgttttattat
819	tttcgtaaaatctcttttcctatctttaggtcttcctcatgacggtccaaaatccgttttattatttcattattttgattaaaataattgtagcgctctc
820	ttcctcatgacggtccaaaatccgttttattatttcattattttgattaaaataattgtagcgctctctgttggccttaaagcttcccaggagtgtccag
821	ttcattattttgattaaaataattgtagcgctctctgttggccttaaagcttcccaggagtgtccagttgcctaattgaatggatgaaacctctgagaaa
822	ctctgttggccttaaagcttcccaggagtgtccagttgcctaattgaatggatgaaacctctgagaaaatctggtctttatatttataataaaattcatc
823	gttgcctaattgaatggatgaaacctctgagaaaatctggtctttatatttataataaaattcatcaaccttttgttggttgctgctatccaccacatca
824	aatctggtctttatatttataataaaattcatcaaccttttgttggttgctgctatccaccacatcataaataatgaaggcaaactctaggtcgggtttt
825	aaccttttgttggttgctgctatccaccacatcataaataatgaaggcaaactctaggtcgggtttttctgggtagatgctttccgtagcggcccgcaac
826	ataaataatgaaggcaaactctaggtcgggtttttctgggtagatgctttccgtagcggcccgcaactcttcgtaattatcctcaatgtaataattccac
827	tctgggtagatgctttccgtagcggcccgcaactcttcgtaattatcctcaatgtaataattccacttataaaaagtatcctgaggtggaatatgctgcg
828	ctcttcgtaattatcctcaatgtaataattccacttataaaaagtatcctgaggtggaatatgctgcgaaagatatctagtaatttttgtgttaaagaga
829	cttataaaaagtatcctgaggtggaatatgctgcgaaagatatctagtaatttttgtgttaaagagaatgggtttaaacgccctcggattttcaagcata
830	gcgaaagatatctagtaatttttgtgttaaagagaatgggtttaaacgccctcggattttcaagcatatgtttaatgctttggtgaagttctatattttg
831	atgggtttaaacgccctcggattttcaagcatatgtttaatgctttggtgaagttctatattttgtaatatgtgggctgctgccctatagccctgtgggg
832	atgtttaatgctttggtgaagttctatattttgtaatatgtgggctgctgccctatagccctgtggggtttgggtgattgcatcaatatcggcctgaagc
833	taatatgtgggctgctgccctatagccctgtggggtttgggtgattgcatcaatatcggcctgaagctcattaggcacatttaatgttttttgcatgatg
834	ggtttgggtgattgcatcaatatcggcctgaagctcattaggcacatttaatgttttttgcatgatgtgtaaagggatgcgctcaggatctgctaaatcg
835	ctcattaggcacatttaatgttttttgcatgatgtgtaaagggatgcgctcaggatctgctaaatcggtgtattctgtgcttgtacaagtgcttgcacag
836	gtgtaaagggatgcgctcaggatctgctaaatcggtgtattctgtgcttgtacaagtgcttgcacaggtatctacattggtatctgcacacatgcttgca
837	cggtgtattctgtgcttgtacaagtgcttgcacaggtatctacattggtatctgcacacatgcttgcacaggtgtctacattggtatctgcacacatgct
838	ggtatctacattggtatctgcacacatgcttgcacaggtgtctacattggtatctgcacacatgcttgcacaagtgtctacattggtatctgcacaagta
839	gcacaagtgtctacattggtatctgcacaagtatacgcactttgagcatgaagattaggatcaaacacaaaatgttctcgtaaaaagctatcgatcgttg
840	atacgcactttgagcatgaagattaggatcaaacacaaaatgttctcgtaaaaagctatcgatcgttgttttagcttccttgcttttctgcgtctgggtt
841	cacaaaatgttctcgtaaaaagctatcgatcgttgttttagcttccttgcttttctgcgtctgggttttgcagctatctgctatagataaaattgtattt
842	tgttttagcttccttgcttttctgcgtctgggttttgcagctatctgctatagataaaattgtatttactaccgattcagagggaacatcattagtttcc
843	ttgcagctatctgctatagataaaattgtatttactaccgattcagagggaacatcattagtttcctgtttcaaagtatcaactaacgttattagctcac
844	actaccgattcagagggaacatcattagtttcctgtttcaaagtatcaactaacgttattagctcactgagaagagttttggtcgtgtgggtaggttttg
845	ctgtttcaaagtatcaactaacgttattagctcactgagaagagttttggtcgtgtgggtaggttttgaataggaaggcatccattcctgcagagctttg
846	ctgagaagagttttggtcgtgtgggtaggttttgaataggaaggcatccattcctgcagagctttgaagacatatccaataaagctagtcattataagac
847	gaataggaaggcatccattcctgcagagctttgaagacatatccaataaagctagtcattataagacgtcgaatatactgctcccgcaaatttgtaaaag
848	gaagacatatccaataaagctagtcattataagacgtcgaatatactgctcccgcaaatttgtaaaagagcaaaaggccaccctgctatcatttttgaac
849	gacgtcgaatatactgctcccgcaaatttgtaaaagagcaaaaggccaccctgctatcatttttgaactgtttgtaagggttcgtcctttggtaaagctg
850	agagcaaaaggccaccctgctatcatttttgaactgtttgtaagggttcgtcctttggtaaagctgtttaagcgtttcttcggatatttcagtagaggga
851	ctgtttgtaagggttcgtcctttggtaaagctgtttaagcgtttcttcggatatttcagtagagggatcctccaatacgtttttgagaagctcatcaata
852	gtttaagcgtttcttcggatatttcagtagagggatcctccaatacgtttttgagaagctcatcaatattaaattctgccatatcttagagtttattata
853	gggatcctccaatacgtttttgagaagctcatcaatattaaattctgccatatcttagagtttattatatacatattaaagctttaatataagggggggt
854	ttaaattctgccatatcttagagtttattatatacatattaaagctttaatataagggggggtataacaatggacgaaatcatcaataaataccaagctg
855	tacatattaaagctttaatataagggggggtataacaatggacgaaatcatcaataaataccaagctgttgaaaaactttttaaggaaattcagcaagga
856	aacaatggacgaaatcatcaataaataccaagctgttgaaaaactttttaaggaaattcagcaaggattggccgcgtatgatcaatacaagaccttaatt
857	gttgaaaaactttttaaggaaattcagcaaggattggccgcgtatgatcaatacaagaccttaattagtgaaatgatgcactataataatcatatcaagc
858	tggccgcgtatgatcaatacaagaccttaattagtgaaatgatgcactataataatcatatcaagcaggagtattttaactttttaatgattatttcacc
859	agtgaaatgatgcactataataatcatatcaagcaggagtattttaactttttaatgattatttcaccttatcttattagggcgcatagcggagaaacgc
860	gcaggagtattttaactttttaatgattatttcaccttatcttattagggcgcatagcggagaaacgctgcgaaacaaagtaaataatgaaattaaacgt
861	caccttatcttattagggcgcatagcggagaaacgctgcgaaacaaagtaaataatgaaattaaacgtcttattttggttgaaaatatcaataccaaaat
862	cgctgcgaaacaaagtaaataatgaaattaaacgtcttattttggttgaaaatatcaataccaaaatatctaaaacgctggtaagtgttaattttttact
863	tcttattttggttgaaaatatcaataccaaaatatctaaaacgctggtaagtgttaattttttactacagaaaaaactttcaacggacggggtgaaaacg
864	tctaaaacgctggtaagtgttaattttttactacagaaaaaactttcaacggacggggtgaaaacgaaaaacatgtggtgcaccaataatcccatgctgc
865	cagaaaaaactttcaacggacggggtgaaaacgaaaaacatgtggtgcaccaataatcccatgctgcaggtaaaaacagcccacaacctttttaagcaac
866	cgaaaaacatgtggtgcaccaataatcccatgctgcaggtaaaaacagcccacaacctttttaagcaactatgcgacacacagtccaaaactcaatgggt
867	gcaggtaaaaacagcccacaacctttttaagcaactatgcgacacacagtccaaaactcaatgggtacaaactttaaaatataaggaatgcaagtattgt
868	ctatgcgacacacagtccaaaactcaatgggtacaaactttaaaatataaggaatgcaagtattgtcataccgacatggtgtttaacaccacgcagtttg
869	caaactttaaaatataaggaatgcaagtattgtcataccgacatggtgtttaacaccacgcagtttgggctgcaatgtcctaactgcggttgtattcaag
870	gtcataccgacatggtgtttaacaccacgcagtttgggctgcaatgtcctaactgcggttgtattcaagaattgatgggaaccatttttgatgaaacaca
871	gggctgcaatgtcctaactgcggttgtattcaagaattgatgggaaccatttttgatgaaacacatttttacaaccatgatgggcagaaagcaaagtcag
872	agaattgatgggaaccatttttgatgaaacacatttttacaaccatgatgggcagaaagcaaagtcaggtatctttaaccctaaccgtcactatcggttt
873	ttttacaaccatgatgggcagaaagcaaagtcaggtatctttaaccctaaccgtcactatcggttttggatagaacatattcttggtagaaatccagaac
874	caggtatctttaaccctaaccgtcactatcggttttggatagaacatattcttggtagaaatccagaacaagagttggggaccaaacaagatccctgcgg
875	ttggatagaacatattcttggtagaaatccagaacaagagttggggaccaaacaagatccctgcggaaccaaggtgttgcaacaactaaaaaaaattatt
876	caagagttggggaccaaacaagatccctgcggaaccaaggtgttgcaacaactaaaaaaaattattaagcgcgataataaatgcatcgcgcttttgacgg
877	cggaaccaaggtgttgcaacaactaaaaaaaattattaagcgcgataataaatgcatcgcgcttttgacggtcgaaaatattcgaaaaatgttaaaagag
878	taagcgcgataataaatgcatcgcgcttttgacggtcgaaaatattcgaaaaatgttaaaagagataaaccgcacagacttaaataattgtgtttctctt
879	cggtcgaaaatattcgaaaaatgttaaaagagataaaccgcacagacttaaataattgtgtttctcttatattgcgtaaacttaccggagtagggccgcc
880	aaaccgcacagacttaaataattgtgtttctcttatattgcgtaaacttaccggagtagggccgcctcaaatatcagagtcgattttactacgaggcgaa
881	tatattgcgtaaacttaccggagtagggccgcctcaaatatcagagtcgattttactacgaggcgaatacatatttacagaggcaattaagatacgggaa
882	gcctcaaatatcagagtcgattttactacgaggcgaatacatatttacagaggcaattaagatacgggaaaaagtgtgtaaaaaagggcgtattaatagg
883	catatttacagaggcaattaagatacgggaaaaagtgtgtaaaaaagggcgtattaataggaattattatccgtattatatatataaaatttttgacgcc
884	agtgtgtaaaaaagggcgtattaataggaattattatccgtattatatatataaaatttttgacgccattttgcctccaaatgataccacgaatcgacgc
885	tattatccgtattatatatataaaatttttgacgccattttgcctccaaatgataccacgaatcgacgcattttacaatatattcatttgcaaggaaatg
886	cgccattttgcctccaaatgataccacgaatcgacgcattttacaatatattcatttgcaaggaaatgatacgctagctaataatgatagtgagtgggaa
887	acgcattttacaatatattcatttgcaaggaaatgatacgctagctaataatgatagtgagtgggaatctatctgtatggagctccctgaaataaaatgg
888	tgatacgctagctaataatgatagtgagtgggaatctatctgtatggagctccctgaaataaaatggaagcccacagatcgaacccattgtgttcatttt
889	atctatctgtatggagctccctgaaataaaatggaagcccacagatcgaacccattgtgttcattttttttaaagatgaagattttttagatgatttttt
890	ggaagcccacagatcgaacccattgtgttcattttttttaaagatgaagattttttagatgattttttttagttttttaaaagacgaaaaaattttttaa
891	gatgaagattttttagatgattttttttagttttttaaaagacgaaaaaattttttaaaagatgaatattcttaaaccccgcaaattacttttttttagg
892	ttagttttttaaaagacgaaaaaattttttaaaagatgaatattcttaaaccccgcaaattacttttttttaggtactgtaacgcagcacagctgaaccg
893	gatgaatattcttaaaccccgcaaattacttttttttaggtactgtaacgcagcacagctgaaccgttctgaagaagaagaaagttaatagcagatgccg
894	tttttaggtactgtaacgcagcacagctgaaccgttctgaagaagaagaaagttaatagcagatgccgataccacaagatcagccgtagtgatagacccc
895	cgttctgaagaagaagaaagttaatagcagatgccgataccacaagatcagccgtagtgatagaccccacgtaatccgtgtcccaactaatataaaattc
896	ccgataccacaagatcagccgtagtgatagaccccacgtaatccgtgtcccaactaatataaaattctcttgctctggatacgttaatatgaccactggg
897	cccacgtaatccgtgtcccaactaatataaaattctcttgctctggatacgttaatatgaccactgggttggtattcctcccgtggcttcaaagcaaagg
898	ctcttgctctggatacgttaatatgaccactgggttggtattcctcccgtggcttcaaagcaaaggtaatcatcatcgcacccggatcatcgggggtttt
899	gttggtattcctcccgtggcttcaaagcaaaggtaatcatcatcgcacccggatcatcgggggttttaatcgcattgcctccgtagtggaagggtatgta
900	ggtaatcatcatcgcacccggatcatcgggggttttaatcgcattgcctccgtagtggaagggtatgtaagagctgcagaactttgatggaaatttatcg
901	taatcgcattgcctccgtagtggaagggtatgtaagagctgcagaactttgatggaaatttatcgataagattgataccatgagcagttacggaaatgtt
902	gagctgcagaactttgatggaaatttatcgataagattgataccatgagcagttacggaaatgtttttaataataggtaatgtgatcggatacgtaacgg
903	taagattgataccatgagcagttacggaaatgtttttaataataggtaatgtgatcggatacgtaacggggctaatatcagatatagatgaacatgcgtc
904	tttaataataggtaatgtgatcggatacgtaacggggctaatatcagatatagatgaacatgcgtctggaagagctgtatctctatcctgaaagcttatc
905	cggggctaatatcagatatagatgaacatgcgtctggaagagctgtatctctatcctgaaagcttatctctgcgtggtgagtgggctgcataatggcgtt
906	ctggaagagctgtatctctatcctgaaagcttatctctgcgtggtgagtgggctgcataatggcgttaacaacatgtccgaacttgtgccaatctcggtg
907	tctctgcgtggtgagtgggctgcataatggcgttaacaacatgtccgaacttgtgccaatctcggtgttgatgaggattttgatcggagatgttccaggt
908	acaacatgtccgaacttgtgccaatctcggtgttgatgaggattttgatcggagatgttccaggtaggttttaatcctataaacatatattcaatgggcc
909	gttgatgaggattttgatcggagatgttccaggtaggttttaatcctataaacatatattcaatgggccatttaagagcagacattagtttttcatcgtg
910	ggtaggttttaatcctataaacatatattcaatgggccatttaagagcagacattagtttttcatcgtggtggttattgttggtgtgggtcacctgcgtt
911	gggccatttaagagcagacattagtttttcatcgtggtggttattgttggtgtgggtcacctgcgttttatggacacgtatcagcgaaaagcgaacgcgt
912	ggtggttattgttggtgtgggtcacctgcgttttatggacacgtatcagcgaaaagcgaacgcgttttacaaaaaggttgtgtatttcaggggttacaaa
913	tggacacgtatcagcgaaaagcgaacgcgttttacaaaaaggttgtgtatttcaggggttacaaacaggttattgatgtaaagttcattattcgtgagcg
914	ttacaaaaaggttgtgtatttcaggggttacaaacaggttattgatgtaaagttcattattcgtgagcgagatttcattaatgactcctgggataaacca
915	acaggttattgatgtaaagttcattattcgtgagcgagatttcattaatgactcctgggataaaccatggtttaaagcgtatattgcgtctactggggcg
916	gcgagatttcattaatgactcctgggataaaccatggtttaaagcgtatattgcgtctactggggcgtccagctataaaacgtgactggcgtacaaaaag
917	catggtttaaagcgtatattgcgtctactggggcgtccagctataaaacgtgactggcgtacaaaaagtccaggaaattcattcaccaaatccttttgcg
918	gcgtccagctataaaacgtgactggcgtacaaaaagtccaggaaattcattcaccaaatccttttgcgatgcaagctttatggtgataaagcgctcgccg
919	gtccaggaaattcattcaccaaatccttttgcgatgcaagctttatggtgataaagcgctcgccgaagggaatggatactgagggaatagcaaggttcac
920	tgcaagctttatggtgataaagcgctcgccgaagggaatggatactgagggaatagcaaggttcacgttctcattaaaccaaaagcgcaacttaatccag
921	agggaatggatactgagggaatagcaaggttcacgttctcattaaaccaaaagcgcaacttaatccagagcgcaagagggggctgatagtatttaggggt
922	cgttctcattaaaccaaaagcgcaacttaatccagagcgcaagagggggctgatagtatttaggggtttgaggtccattacagctgtaatgaacattacg
923	agagcgcaagagggggctgatagtatttaggggtttgaggtccattacagctgtaatgaacattacgtcttatgtccagatacgttgcgtccgtgatagg
924	ggggtttgaggtccattacagctgtaatgaacattacgtcttatgtccagatacgttgcgtccgtgataggagtaatatcttgtttacctgctgtttgga
925	cgtcttatgtccagatacgttgcgtccgtgataggagtaatatcttgtttacctgctgtttggatattgtgagagttctcgggaaaatgctgtgaaagaa
926	ggagtaatatcttgtttacctgctgtttggatattgtgagagttctcgggaaaatgctgtgaaagaaatttcgggttggtatggctacacgttcgctgcg
927	gtgagagttctcgggaaaatgctgtgaaagaaatttcgggttggtatggctacacgttcgctgcgtatcattttcatcggtaagaataggtttgctttgg
928	tttcgggttggtatggctacacgttcgctgcgtatcattttcatcggtaagaataggtttgctttggtgcggcttgtgcaaatcatgaatgttgcatagg
929	atcattttcatcggtaagaataggtttgctttggtgcggcttgtgcaaatcatgaatgttgcataggagagggccactggttccctccaccgatacctcc
930	gtgcggcttgtgcaaatcatgaatgttgcataggagagggccactggttccctccaccgatacctcctggccaaccaagtgcttatatccagtcatttta
931	gagagggccactggttccctccaccgatacctcctggccaaccaagtgcttatatccagtcattttatcccctgggatgcaaaatttgcgcacaagcgtt
932	cctggccaaccaagtgcttatatccagtcattttatcccctgggatgcaaaatttgcgcacaagcgttgtgacatccgaactatattcgtctagggaatt
933	tatcccctgggatgcaaaatttgcgcacaagcgttgtgacatccgaactatattcgtctagggaatttccatttacatcgaatcttacgttttcataaag
934	cgttgtgacatccgaactatattcgtctagggaatttccatttacatcgaatcttacgttttcataaagtcgttctccggggtattcgcagtagtaaacc
935	ccatttacatcgaatcttacgttttcataaagtcgttctccggggtattcgcagtagtaaaccaagtttcggtacgcattctttgtgccgggtacaatgg
936	gtcgttctccggggtattcgcagtagtaaaccaagtttcggtacgcattctttgtgccgggtacaatgggtcttccaaaaggatctacaagcgtgtaaac
937	aagtttcggtacgcattctttgtgccgggtacaatgggtcttccaaaaggatctacaagcgtgtaaacggcgccctctaagggtgtttggttgtcccagt
938	aatgggtcttccaaaaggatctacaagcgtgtaaacggcgccctctaagggtgtttggttgtcccagtcatatccgttgcgaggaaacgtttgaagctgc
939	aaacggcgccctctaagggtgtttggttgtcccagtcatatccgttgcgaggaaacgtttgaagctgcccatgggcccccatctgggacgtgccctgaat
940	atatccgttgcgaggaaacgtttgaagctgcccatgggcccccatctgggacgtgccctgaatcggagcatcctgccaggatgaatgacatgcacccaat
941	atgggcccccatctgggacgtgccctgaatcggagcatcctgccaggatgaatgacatgcacccaatatatgatggcccaccatatcatggaaaaagtct
942	cggagcatcctgccaggatgaatgacatgcacccaatatatgatggcccaccatatcatggaaaaagtctccgtactggggaataccaaaggtaagcttg
943	atatatgatggcccaccatatcatggaaaaagtctccgtactggggaataccaaaggtaagcttgtttcccaaggtgggggtacccgtatgcgggcgtac
944	ctccgtactggggaataccaaaggtaagcttgtttcccaaggtgggggtacccgtatgcgggcgtactttattgtattcaaaccctactggaacataagg
945	ttcccaaggtgggggtacccgtatgcgggcgtactttattgtattcaaaccctactggaacataaggcttaaaatgcgcattaaaatgcaccaaatgtgt
946	ctttattgtattcaaaccctactggaacataaggcttaaaatgcgcattaaaatgcaccaaatgtgtttcttcgatttgactcaaagtgggttcgggatc
947	ggcttaaaatgcgcattaaaatgcaccaaatgtgtttcttcgatttgactcaaagtgggttcgggatcgggtttcccataacttttgttcacatttttaa
948	ttcttcgatttgactcaaagtgggttcgggatcgggtttcccataacttttgttcacatttttaatgttagagatcctgctattcagcaagtcttgggcc
949	cgggtttcccataacttttgttcacatttttaatgttagagatcctgctattcagcaagtcttgggccaatataatcttgtcggccttcccatcgttagc
950	tgttagagatcctgctattcagcaagtcttgggccaatataatcttgtcggccttcccatcgttagcaataagacaaaaagctcctcctgatgccatata
951	gggccaatataatcttgtcggccttcccatcgttagcaataagacaaaaagctcctcctgatgccatatataatgttataaaaataatttattgttttta
952	gcaataagacaaaaagctcctcctgatgccatatataatgttataaaaataatttattgtttttattaaatatggcggtttatgcgaaggatcttgataa
953	taatgttataaaaataatttattgtttttattaaatatggcggtttatgcgaaggatcttgataataacaaagagttaaaccaaaaattaattaacgatc
954	aatatggcggtttatgcgaaggatcttgataataacaaagagttaaaccaaaaattaattaacgatcagcttaaaattattgacacgctcttgctggcag
955	caaagagttaaaccaaaaattaattaacgatcagcttaaaattattgacacgctcttgctggcagaaaaaaaaaactttttggtgtatgaactacctgcc
956	cagcttaaaattattgacacgctcttgctggcagaaaaaaaaaactttttggtgtatgaactacctgccccttttgacttttcctccggcgaccctttgg
957	ggcagaaaaaaaaaactttttggtgtatgaactacctgccccttttgacttttcctccggcgaccctttggccagtcagcgcgacatatactatgccatc
958	tgccccttttgacttttcctccggcgaccctttggccagtcagcgcgacatatactatgccatcataaaaagcctcgaggagcgcgggtttactgtcaaa
959	ggccagtcagcgcgacatatactatgccatcataaaaagcctcgaggagcgcgggtttactgtcaaaatatgtatgaaaggggatcgtgccctccttttc
960	aaaaagcctcgaggagcgcgggtttactgtcaaaatatgtatgaaaggggatcgtgccctccttttcatcacctggaaaaaaatacaatccattgagata
961	aatatgtatgaaaggggatcgtgccctccttttcatcacctggaaaaaaatacaatccattgagataaacaaaaaagaagaatatctgcgcatgcacttc
962	catcacctggaaaaaaatacaatccattgagataaacaaaaaagaagaatatctgcgcatgcacttcatacaagacgaagagaaagcattttattgtaaa
963	aaacaaaaaagaagaatatctgcgcatgcacttcatacaagacgaagagaaagcattttattgtaaatttttagagtctagatgagcttttacgcaatgt
964	catacaagacgaagagaaagcattttattgtaaatttttagagtctagatgagcttttacgcaatgttgtacagtgttgtatatatgtcttgtaagcatt
965	atttttagagtctagatgagcttttacgcaatgttgtacagtgttgtatatatgtcttgtaagcatttgttgtagagtaataagtaaaagataaataaaa
966	gttgtacagtgttgtatatatgtcttgtaagcatttgttgtagagtaataagtaaaagataaataaaaatgactattaaaataaagcccaaaccattaaa
967	gtagagtaataagtaaaagataaataaaaatgactattaaaataaagcccaaaccattaaaaatatttttatctgttagatttaatttaataaatggctc
968	tgactattaaaataaagcccaaaccattaaaaatatttttatctgttagatttaatttaataaatggctcatggaatgtgtggtgcgccgctgcatgagg
969	atatttttatctgttagatttaatttaataaatggctcatggaatgtgtggtgcgccgctgcatgaggtgtggccgcatgggatgtggtcgcataagatg
970	atggctcatggaatgtgtggtgcgccgctgcatgaggtgtggccgcatgggatgtggtcgcataagatgtagctacatgggatgtggcatttgcttgcat
971	aggtgtggccgcatgggatgtggtcgcataagatgtagctacatgggatgtggcatttgcttgcatgtaaggatcatgatgtgttgggtcttcatcccag
972	tgtagctacatgggatgtggcatttgcttgcatgtaaggatcatgatgtgttgggtcttcatcccagcaataatcgccatctttatctagctgaattgta
973	gtaaggatcatgatgtgttgggtcttcatcccagcaataatcgccatctttatctagctgaattgtataccccattatatatcacttattattttttttt
974	gcaataatcgccatctttatctagctgaattgtataccccattatatatcacttattatttttttttaatgtttcatgaatttcattataggcggtgaaa
975	ataccccattatatatcacttattatttttttttaatgtttcatgaatttcattataggcggtgaaagggtcctcaggccccttctgtaaaagattatag
976	taatgtttcatgaatttcattataggcggtgaaagggtcctcaggccccttctgtaaaagattatagagatcttcggacgctttatgtttcgtgcgaatt
977	agggtcctcaggccccttctgtaaaagattatagagatcttcggacgctttatgtttcgtgcgaattaaggcgggatataacaaaagagagggccccagt
978	gagatcttcggacgctttatgtttcgtgcgaattaaggcgggatataacaaaagagagggccccagttccaaacaaattttacttagcgggctcatattt
979	taaggcgggatataacaaaagagagggccccagttccaaacaaattttacttagcgggctcatattttgcaccaagtttcccactacttgcgatgtttca
980	ttccaaacaaattttacttagcgggctcatattttgcaccaagtttcccactacttgcgatgtttcataacgcattttaaagagctttatcataaaagtg
981	ttgcaccaagtttcccactacttgcgatgtttcataacgcattttaaagagctttatcataaaagtgttatgcaggccggtgtagtctggcctatagtta
982	ataacgcattttaaagagctttatcataaaagtgttatgcaggccggtgtagtctggcctatagttaaggaaggggatttctctggtaccgtcaaacacg
983	gttatgcaggccggtgtagtctggcctatagttaaggaaggggatttctctggtaccgtcaaacacgatctcaagtcctctagcaagcccgatcaaaatt
984	aaggaaggggatttctctggtaccgtcaaacacgatctcaagtcctctagcaagcccgatcaaaatttcttcagcaatggatgagtatctaattcctaca
985	cgatctcaagtcctctagcaagcccgatcaaaatttcttcagcaatggatgagtatctaattcctacattacgaagcgtaagcatttctataacatcatc
986	ttcttcagcaatggatgagtatctaattcctacattacgaagcgtaagcatttctataacatcatctatttcctgcatagaggaatctattgtaggaatt
987	cattacgaagcgtaagcatttctataacatcatctatttcctgcatagaggaatctattgtaggaattttaatatcatctgtgctgatttgttcattccc
988	tatttcctgcatagaggaatctattgtaggaattttaatatcatctgtgctgatttgttcattcccaagataggtaagcagcatattaattttttctagc
989	tttaatatcatctgtgctgatttgttcattcccaagataggtaagcagcatattaattttttctagctttactagcttagtcttacgctcataatcatga
990	agataggtaagcagcatattaattttttctagctttactagcttagtcttacgctcataatcatgatcttttttataaaaagagttgggatcaccgttgg
991	ctttactagcttagtcttacgctcataatcatgatcttttttataaaaagagttgggatcaccgttggaccgtagatgattaataaggcggtctacttgc
992	atcttttttataaaaagagttgggatcaccgttggaccgtagatgattaataaggcggtctacttgctttgtactaggtttaatacttttttcactatac
993	ggaccgtagatgattaataaggcggtctacttgctttgtactaggtttaatacttttttcactatactcgctttcagcatagtggtttttacgatctctt
994	ctttgtactaggtttaatacttttttcactatactcgctttcagcatagtggtttttacgatctcttttagaaatagctgttttttgagatgcctcagac
995	ctcgctttcagcatagtggtttttacgatctcttttagaaatagctgttttttgagatgcctcagactctgcatatttttttctatgcgtagaaagagaa
996	tagaaatagctgttttttgagatgcctcagactctgcatatttttttctatgcgtagaaagagaataaccgcggtcattacgtgaactactgttgcatgc
997	ctctgcatatttttttctatgcgtagaaagagaataaccgcggtcattacgtgaactactgttgcatgcaaggcctcggcgcgtcttaccgctgcgcaca
998	aataaccgcggtcattacgtgaactactgttgcatgcaaggcctcggcgcgtcttaccgctgcgcacactgccattgcgtatactgccatcgcgcacact
999	atgcaaggcctcggcgcgtcttaccgctgcgcacactgccattgcgtatactgccatcgcgcacactgccgctgcgtatactgccattgcgtatactgcc
1000	actgccattgcgtatactgccatcgcgcacactgccgctgcgtatactgccattgcgtatactgccgctgcgtatgctgccgctgcgtatgctgccgcta
1001	ccgctgcgtatactgccattgcgtatactgccgctgcgtatgctgccgctgcgtatgctgccgctacatacactatcactacatatgctgtcagtacata
1002	ctgcgtatgctgccgctgcgtatgctgccgctacatacactatcactacatatgctgtcagtacatacgctatcgcggcgtatgccgccgtgtaccttat
1003	acatacactatcactacatatgctgtcagtacatacgctatcgcggcgtatgccgccgtgtaccttatcgccgcccctacccgagggttttttagatata
1004	atacgctatcgcggcgtatgccgccgtgtaccttatcgccgcccctacccgagggttttttagatataatactgtgtggggagtcaagcgaaaattcagg
1005	cgccgcccctacccgagggttttttagatataatactgtgtggggagtcaagcgaaaattcagggtcattaaagttaatgcccaatgactttgccaatcc
1006	aatactgtgtggggagtcaagcgaaaattcagggtcattaaagttaatgcccaatgactttgccaatccattaagctcttcatcaaaatgatcggtagga
1007	ggtcattaaagttaatgcccaatgactttgccaatccattaagctcttcatcaaaatgatcggtaggaaaactttgttgcttgcccatgacctgtttttc
1008	tccattaagctcttcatcaaaatgatcggtaggaaaactttgttgcttgcccatgacctgtttttcaagttcctccaaattggcttgctcatttatatgg
1009	gaaaactttgttgcttgcccatgacctgtttttcaagttcctccaaattggcttgctcatttatatggagattattcataagcgtcgtaattccagcaag
1010	gttcctccaaattggcttgctcatttatatggagattattcataagcgtcgtaattccagcaagatttgctccttctaaaaatgtggtgtcctccatcgg
1011	ggagattattcataagcgtcgtaattccagcaagatttgctccttctaaaaatgtggtgtcctccatcggatatactatactatttaaaagcttttaaat
1012	tttgctccttctaaaaatgtggtgtcctccatcggatatactatactatttaaaagcttttaaataaaaatgtgtttggaagaaatgctctcttcaagcg
1013	cggatatactatactatttaaaagcttttaaataaaaatgtgtttggaagaaatgctctcttcaagcgtgtgtagctcagatataaatgcctcctcagaa
1014	aaaatgtgtttggaagaaatgctctcttcaagcgtgtgtagctcagatataaatgcctcctcagaaagctttccaccatactcctttctcatcgtatagg
1015	cgtgtgtagctcagatataaatgcctcctcagaaagctttccaccatactcctttctcatcgtataggagggcgccggtttaatgtaggaaatccactgg
1016	aagctttccaccatactcctttctcatcgtataggagggcgccggtttaatgtaggaaatccactgggaggtaaaaaaccggtacaacatatttagcagc
1017	aggagggcgccggtttaatgtaggaaatccactgggaggtaaaaaaccggtacaacatatttagcagctcgcgggcctcccaccttttgggctccgtata
1018	ggaggtaaaaaaccggtacaacatatttagcagctcgcgggcctcccaccttttgggctccgtatagtgcacatcaacataagaggcggcgcatgaaaag
1019	tcgcgggcctcccaccttttgggctccgtatagtgcacatcaacataagaggcggcgcatgaaaagctgcaaaagttgccgagaacgcccatctcaatct
1020	agtgcacatcaacataagaggcggcgcatgaaaagctgcaaaagttgccgagaacgcccatctcaatctctcctcgctcattttcacgcatataggtggg
1021	gctgcaaaagttgccgagaacgcccatctcaatctctcctcgctcattttcacgcatataggtgggcacgaattttgggacagtcttgaaatagagatga
1022	ctctcctcgctcattttcacgcatataggtgggcacgaattttgggacagtcttgaaatagagatgacatgtccagcatttaaagctagaatgggtaacc
1023	cacgaattttgggacagtcttgaaatagagatgacatgtccagcatttaaagctagaatgggtaacccatttggaaacagtggtgaatacggagggtagc
1024	gacatgtccagcatttaaagctagaatgggtaacccatttggaaacagtggtgaatacggagggtagctttttttcgacctcggcttcatcgtcattcgt
1025	ccatttggaaacagtggtgaatacggagggtagctttttttcgacctcggcttcatcgtcattcgtatttaacgtatcggtggcagtttttttggattgc
1026	gctttttttcgacctcggcttcatcgtcattcgtatttaacgtatcggtggcagtttttttggattgcaagcattcttcaatggtaatcccggataagta
1027	atttaacgtatcggtggcagtttttttggattgcaagcattcttcaatggtaatcccggataagtataaaatattaggacaattagtttccataattttg
1028	gcaagcattcttcaatggtaatcccggataagtataaaatattaggacaattagtttccataattttgatagttatttttatacaacatggatttaatta
1029	aatattaggacaattagtttccataattttgatagttatttttatacaacatggatttaattaaagataaatggaggacgaaacggaactgtgttttcgg
1030	gatagttatttttatacaacatggatttaattaaagataaatggaggacgaaacggaactgtgttttcggtcaaacaaggtgacgaggcttgaaatgttt
1031	gataaatggaggacgaaacggaactgtgttttcggtcaaacaaggtgacgaggcttgaaatgtttgtctgcacatacgggggaaaaattaccagccttgc
1032	cggtcaaacaaggtgacgaggcttgaaatgtttgtctgcacatacgggggaaaaattaccagccttgcatgttcgcatatggagttaattaaaatgttgc
1033	tgtctgcacatacgggggaaaaattaccagccttgcatgttcgcatatggagttaattaaaatgttgcaaattgctgagccggtgaaggcattgaactgc
1034	tgcatgttcgcatatggagttaattaaaatgttgcaaattgctgagccggtgaaggcattgaactgcaactttggccaccagtgcctaccgggctacgaa
1035	gcaaattgctgagccggtgaaggcattgaactgcaactttggccaccagtgcctaccgggctacgaatctttaataaagactccgaaaaaaactaaaaac
1036	gcaactttggccaccagtgcctaccgggctacgaatctttaataaagactccgaaaaaaactaaaaacatgttgcgccgtccgcgcaaaacagaaggcga
1037	atctttaataaagactccgaaaaaaactaaaaacatgttgcgccgtccgcgcaaaacagaaggcgatgggacttgcttcaatagtgccattgaagcctcc
1038	catgttgcgccgtccgcgcaaaacagaaggcgatgggacttgcttcaatagtgccattgaagcctccattttgtttaaggacaagatgtataaattaaaa
1039	gggacttgcttcaatagtgccattgaagcctccattttgtttaaggacaagatgtataaattaaaatgttttcctagtaccggggaaattcaggtcccgg
1040	ccattttgtttaaggacaagatgtataaattaaaatgttttcctagtaccggggaaattcaggtcccgggcgtcatttttccggattttgaagacggaaa
1041	tgttttcctagtaccggggaaattcaggtcccgggcgtcatttttccggattttgaagacggaaaaaacattatacagcagtgggtagacttcttgcaac
1042	cccgggcgtcatttttccggattttgaagacggaaaaaacattatacagcagtgggtagacttcttgcaacatcaacccattgaaaaaaaaatccagatt
1043	aacattatacagcagtgggtagacttcttgcaacatcaacccattgaaaaaaaaatccagattattgaatttaaaacgattatgattaattttaagtttc
1044	catcaacccattgaaaaaaaaatccagattattgaatttaaaacgattatgattaattttaagtttcaaataaacccagtgtctccccgcgtcatcattc
1045	tgaatttaaaacgattatgattaattttaagtttcaaataaacccagtgtctccccgcgtcatcattcatttaaaaaaatttgcagctttgttggaacac
1046	caaataaacccagtgtctccccgcgtcatcattcatttaaaaaaatttgcagctttgttggaacacatccctactccatatcccatacgtgaaataaagc
1047	tcatttaaaaaaatttgcagctttgttggaacacatccctactccatatcccatacgtgaaataaagcctccattagaagactcaaaagtatccgcaaaa
1048	catccctactccatatcccatacgtgaaataaagcctccattagaagactcaaaagtatccgcaaaatttatggtcagtccgggaaaaaaagtacgcatt
1049	gcctccattagaagactcaaaagtatccgcaaaatttatggtcagtccgggaaaaaaagtacgcattaatgtttttcttaaaggtaagataaatatttta
1050	atttatggtcagtccgggaaaaaaagtacgcattaatgtttttcttaaaggtaagataaatattttaggctgcaacacaaaggaatccgcggagaccatt
1051	taatgtttttcttaaaggtaagataaatattttaggctgcaacacaaaggaatccgcggagaccatttatacgtttttgaaagatcttatcagcgtacat
1052	ggctgcaacacaaaggaatccgcggagaccatttatacgtttttgaaagatcttatcagcgtacattggcaagaaattttgtgcgtgttaccggtacccg
1053	ttatacgtttttgaaagatcttatcagcgtacattggcaagaaattttgtgcgtgttaccggtacccgattaaagaatgttttcattaataaggtaatcg
1054	ttggcaagaaattttgtgcgtgttaccggtacccgattaaagaatgttttcattaataaggtaatcgactatgctaaaaagaataacaagaaaaatacct
1055	cgattaaagaatgttttcattaataaggtaatcgactatgctaaaaagaataacaagaaaaataccttgaagaactataccaaagtaggtaggttttctg
1056	gactatgctaaaaagaataacaagaaaaataccttgaagaactataccaaagtaggtaggttttctgcatgtcacggcatggttaaaattgctaataatg
1057	ccttgaagaactataccaaagtaggtaggttttctgcatgtcacggcatggttaaaattgctaataatgtagtccacaaaagcattgctcaatacgacta
1058	gcatgtcacggcatggttaaaattgctaataatgtagtccacaaaagcattgctcaatacgactaaaaatagtaaaaaaaggataagtgctctttttata
1059	gtagtccacaaaagcattgctcaatacgactaaaaatagtaaaaaaaggataagtgctctttttatatccatatactttaaaacttattttttacactaa
1060	aatagtaaaaaaaggataagtgctctttttatatccatatactttaaaacttattttttacactaataatttcctgcggccgcaatataaactgtaggtc
1061	atccatatactttaaaacttattttttacactaataatttcctgcggccgcaatataaactgtaggtcatctataacgcccagacctgttaaaagtagag
1062	taatttcctgcggccgcaatataaactgtaggtcatctataacgcccagacctgttaaaagtagagtactatgttttaagggatttaaaatatccgccgc
1063	ggtcatctataacgcccagacctgttaaaagtagagtactatgttttaagggatttaaaatatccgccgcaagaatgtgaatataattttcaaagtggtt
1064	gtactatgttttaagggatttaaaatatccgccgcaagaatgtgaatataattttcaaagtggtttacaggaatgcgtaagcgtttttttttgcactgcg
1065	gccgcaagaatgtgaatataattttcaaagtggtttacaggaatgcgtaagcgtttttttttgcactgcggttggtttagggtcgaatactggcaggagg
1066	acaggaatgcgtaagcgtttttttttgcactgcggttggtttagggtcgaatactggcaggaggtatatatattaataagaccgcggtcgatggtttcaa
1067	gcggttggtttagggtcgaatactggcaggaggtatatatattaataagaccgcggtcgatggtttcaatatcttcatagaattcaatgcgcggcgtcaa
1068	tatatattaataagaccgcggtcgatggtttcaatatcttcatagaattcaatgcgcggcgtcaaaagttttttaagatgttgacataactcatcatacg
1069	tatcttcatagaattcaatgcgcggcgtcaaaagttttttaagatgttgacataactcatcatacgtgtaggactggaggggggaaagaagggtgtagtc
1070	agttttttaagatgttgacataactcatcatacgtgtaggactggaggggggaaagaagggtgtagtcaaagttaaaaatgtttttttgaagaaccttta
1071	cgtgtaggactggaggggggaaagaagggtgtagtcaaagttaaaaatgtttttttgaagaacctttaaagcatgttccgcgtccgtggtttccaaaata
1072	gtcaaagttaaaaatgtttttttgaagaacctttaaagcatgttccgcgtccgtggtttccaaaatatgttttatggtatgaatgtcatttaaatctaca
1073	aaagcatgttccgcgtccgtggtttccaaaatatgttttatggtatgaatgtcatttaaatctacaaagtctgacagctttgtgtagaactcggtgacgg
1074	gttttatggtatgaatgtcatttaaatctacaaagtctgacagctttgtgtagaactcggtgacggaggttattttctggaaatcggttttttgaaaaag
1075	gtctgacagctttgtgtagaactcggtgacggaggttattttctggaaatcggttttttgaaaaagattttcaatgtgtttgcgggttgagttgctttgc
1076	ggaggttattttctggaaatcggttttttgaaaaagattttcaatgtgtttgcgggttgagttgctttgcagtccatacaagacatcaaaaaattcaatc
1077	gattttcaatgtgtttgcgggttgagttgctttgcagtccatacaagacatcaaaaaattcaatcagcaaaaacttatacaaatggttaatataaaaagc
1078	gcagtccatacaagacatcaaaaaattcaatcagcaaaaacttatacaaatggttaatataaaaagctttgttggccttattctgctgaggatatggttc
1079	cagcaaaaacttatacaaatggttaatataaaaagctttgttggccttattctgctgaggatatggttcctctaggggatatagaatggcttggtctata
1080	gctttgttggccttattctgctgaggatatggttcctctaggggatatagaatggcttggtctatatccctaggatcaatagtcaatgttgcgatgggaa
1081	cctctaggggatatagaatggcttggtctatatccctaggatcaatagtcaatgttgcgatgggaagcttttccagcgtagcgggaagagtttgggttgg
1082	ccctaggatcaatagtcaatgttgcgatgggaagcttttccagcgtagcgggaagagtttgggttggagcgtagtaaaagtatagcccggtttttccctc
1083	agcttttccagcgtagcgggaagagtttgggttggagcgtagtaaaagtatagcccggtttttccctctgaaagaaagcccacaaattctttttttatat
1084	ggagcgtagtaaaagtatagcccggtttttccctctgaaagaaagcccacaaattctttttttatattttgcagcaccgctgagggtacgatttcgtact
1085	ccctctgaaagaaagcccacaaattctttttttatattttgcagcaccgctgagggtacgatttcgtactgtttatactgtttgttgaaaagggtaataa
1086	gcagcaccgctgagggtacgatttcgtactgtttatactgtttgttgaaaagggtaataaatttccaggtttcttcaaagcttgcaatctgggtgggccg
1087	gtttatactgtttgttgaaaagggtaataaatttccaggtttcttcaaagcttgcaatctgggtgggccgcagatcaaagtcgatgggaatgtcgtcatg
1088	ttccaggtttcttcaaagcttgcaatctgggtgggccgcagatcaaagtcgatgggaatgtcgtcatgaatgtaggatgatagtcttataggaaaataaa
1089	ggccgcagatcaaagtcgatgggaatgtcgtcatgaatgtaggatgatagtcttataggaaaataaatagggcgatcggtgtctgaatcgataagtaaag
1090	tgaatgtaggatgatagtcttataggaaaataaatagggcgatcggtgtctgaatcgataagtaaagcataacaaaagttatgcctgttgataagttttt
1091	tagggcgatcggtgtctgaatcgataagtaaagcataacaaaagttatgcctgttgataagttttttaccaaccgtgtagccgggaatgtttttcacgtc
1092	gcataacaaaagttatgcctgttgataagttttttaccaaccgtgtagccgggaatgtttttcacgtcatggatatcccaccagttatccttgcacataa
1093	accaaccgtgtagccgggaatgtttttcacgtcatggatatcccaccagttatccttgcacataaactcgctcatagactggatgacctccatcacaggg
1094	tcatggatatcccaccagttatccttgcacataaactcgctcatagactggatgacctccatcacagggtcatcttcggtaaaaatatactgggcctcac
1095	ctcgctcatagactggatgacctccatcacagggtcatcttcggtaaaaatatactgggcctcactgtttttcagaaatcttttttgctgggtgatggcc
1096	gggtcatcttcggtaaaaatatactgggcctcactgtttttcagaaatcttttttgctgggtgatggccattgggtagatcccttcgtccgtgtcaaaga
1097	ctgtttttcagaaatcttttttgctgggtgatggccattgggtagatcccttcgtccgtgtcaaagataatggctatcttcttcgatgggctaagaattt
1098	ggccattgggtagatcccttcgtccgtgtcaaagataatggctatcttcttcgatgggctaagaattttttgtattgtgctgggggacacctcaaacccg
1099	gataatggctatcttcttcgatgggctaagaattttttgtattgtgctgggggacacctcaaacccgatgtcgccctgtttatctttaaaaaagacacag
1100	ttttgtattgtgctgggggacacctcaaacccgatgtcgccctgtttatctttaaaaaagacacagtgaaggtcgtagcatatggcaacaaggtccagaa
1101	gatgtcgccctgtttatctttaaaaaagacacagtgaaggtcgtagcatatggcaacaaggtccagaaagatgtcctgccatgtggtgtcccattgaagc
1102	gtgaaggtcgtagcatatggcaacaaggtccagaaagatgtcctgccatgtggtgtcccattgaagcagttggtttttttgttcaacaaaggtttgtaag
1103	aagatgtcctgccatgtggtgtcccattgaagcagttggtttttttgttcaacaaaggtttgtaagataaggtttgccagctccgcgccgctggaaaaca
1104	cagttggtttttttgttcaacaaaggtttgtaagataaggtttgccagctccgcgccgctggaaaacatgttgccggccccattccccaaaatatagtac
1105	ataaggtttgccagctccgcgccgctggaaaacatgttgccggccccattccccaaaatatagtactgcggtgtgttggccgcctttgcaatttcaatgg
1106	atgttgccggccccattccccaaaatatagtactgcggtgtgttggccgcctttgcaatttcaatggcaagggccttgggggcaagatccaaaattcgag
1107	tgcggtgtgttggccgcctttgcaatttcaatggcaagggccttgggggcaagatccaaaattcgagcaagggaataaaaaagcccggcattgctaattc
1108	gcaagggccttgggggcaagatccaaaattcgagcaagggaataaaaaagcccggcattgctaattccaagcatggtttgctccacccccacaatgcaaa
1109	gcaagggaataaaaaagcccggcattgctaattccaagcatggtttgctccacccccacaatgcaaaaaatgtcgggctcttttatcgtatttaaaaaca
1110	ccaagcatggtttgctccacccccacaatgcaaaaaatgtcgggctcttttatcgtatttaaaaacagttcatctgctatctggtggggtagaaaggcaa
1111	aaaatgtcgggctcttttatcgtatttaaaaacagttcatctgctatctggtggggtagaaaggcaatccggttcaccggtattttttttccataggaca
1112	cagttcatctgctatctggtggggtagaaaggcaatccggttcaccggtattttttttccataggacaaggtatgacgcgatgtttgtgtattaagatcc
1113	ccggttcaccggtattttttttccataggacaaggtatgacgcgatgtttgtgtattaagatcctccaggtcttgttctacaaacgtgtgcttggtgagg
1114	ggtatgacgcgatgtttgtgtattaagatcctccaggtcttgttctacaaacgtgtgcttggtgaggcaggtattgttaatatagaaccgctttgtgccc
1115	tccaggtcttgttctacaaacgtgtgcttggtgaggcaggtattgttaatatagaaccgctttgtgcccagcagggccttcgtcttttggcagcacggca
1116	aggcaggtattgttaatatagaaccgctttgtgcccagcagggccttcgtcttttggcagcacggcagacagtaatttagggggtggcggccttctagta
1117	agcagggccttcgtcttttggcagcacggcagacagtaatttagggggtggcggccttctagtaggcttagatgagggtagtcaggatgcgggcagctat
1118	agacagtaatttagggggtggcggccttctagtaggcttagatgagggtagtcaggatgcgggcagctatagtaggcaggtaccccctccgtgaaattcc
1119	taggcttagatgagggtagtcaggatgcgggcagctatagtaggcaggtaccccctccgtgaaattccaatactttactagctccttgcgcttggctggc
1120	ctatagtaggcaggtaccccctccgtgaaattccaatactttactagctccttgcgcttggctggcggcatggacttcacctcggcctctgagtaaatga
1121	aatactttactagctccttgcgcttggctggcggcatggacttcacctcggcctctgagtaaatgacgggtggccgtgggtgctggcataggacggagta
1122	ggcatggacttcacctcggcctctgagtaaatgacgggtggccgtgggtgctggcataggacggagtaaaccgttgcctgcgtgtcgtacttgcgcaggt
1123	acgggtggccgtgggtgctggcataggacggagtaaaccgttgcctgcgtgtcgtacttgcgcaggtcatacaggtcggggtcctgttcttgaagcgcac
1124	taaaccgttgcctgcgtgtcgtacttgcgcaggtcatacaggtcggggtcctgttcttgaagcgcacgtagctgagaggctccctttccttgttgtttat
1125	ggtcatacaggtcggggtcctgttcttgaagcgcacgtagctgagaggctccctttccttgttgtttatcgtgcagttgagagagtttattaaccaaaat
1126	cgtagctgagaggctccctttccttgttgtttatcgtgcagttgagagagtttattaaccaaaattttgtcaggcccggtgatcaagttatctaaaaaca
1127	cgtgcagttgagagagtttattaaccaaaattttgtcaggcccggtgatcaagttatctaaaaacacaaataggtaaacccaaagatagttaaactcttc
1128	tgtcaggcccggtgatcaagttatctaaaaacacaaataggtaaacccaaagatagttaaactcttcctgggtaatgttaaacatttctattttgatatc
1129	caaataggtaaacccaaagatagttaaactcttcctgggtaatgttaaacatttctattttgatatctgtaaccctatggtagatgcgaatgttgcggcc
1130	tcctgggtaatgttaaacatttctattttgatatctgtaaccctatggtagatgcgaatgttgcggccgccgtagattgtttcccaccgggccgcaacat
1131	tctgtaaccctatggtagatgcgaatgttgcggccgccgtagattgtttcccaccgggccgcaacatttgtgtcaaagaggtacgcatacgtgttttgga
1132	ccgccgtagattgtttcccaccgggccgcaacatttgtgtcaaagaggtacgcatacgtgttttggagcaacgcaacattgatgtccattttgcgccccg
1133	tgtgtcaaagaggtacgcatacgtgttttggagcaacgcaacattgatgtccattttgcgccccggaccggaggaaataatgatcatccgttcgatttcg
1134	ggagcaacgcaacattgatgtccattttgcgccccggaccggaggaaataatgatcatccgttcgatttcgtggggatcatacgaataaatccccttttt
1135	ggaccggaggaaataatgatcatccgttcgatttcgtggggatcatacgaataaatcccctttttaaataaaaaattgtagaccccggtttgctggaggc
1136	cgtggggatcatacgaataaatcccctttttaaataaaaaattgtagaccccggtttgctggaggccccgcacggaaataatccctgcttgctcgtattc
1137	aataaaaaattgtagaccccggtttgctggaggccccgcacggaaataatccctgcttgctcgtattcccgccaacgacttttgagctcggtaaatccct
1138	ccccgcacggaaataatccctgcttgctcgtattcccgccaacgacttttgagctcggtaaatcccttgctagaaagcgtatagggccaaaaggtggaca
1139	cccgccaacgacttttgagctcggtaaatcccttgctagaaagcgtatagggccaaaaggtggacaccgacatggagctgatagaaatttggatgtcctc
1140	ttgctagaaagcgtatagggccaaaaggtggacaccgacatggagctgatagaaatttggatgtcctcgttggagggaaggggcagactccctccacgag
1141	accgacatggagctgatagaaatttggatgtcctcgttggagggaaggggcagactccctccacgaggaaacgcggcaggccccatatcattaattgtat
1142	tcgttggagggaaggggcagactccctccacgaggaaacgcggcaggccccatatcattaattgtatgaataataggatttatgaaattatttagggtgg
1143	ggaaacgcggcaggccccatatcattaattgtatgaataataggatttatgaaattatttagggtggacaccacggagttaaagtcgtggcgctcgtttt
1144	tgaataataggatttatgaaattatttagggtggacaccacggagttaaagtcgtggcgctcgttttctgaccaattgctttcgataaagtagtgcccat
1145	ggacaccacggagttaaagtcgtggcgctcgttttctgaccaattgctttcgataaagtagtgcccattattttgtatggtaagaataaaggccttttta
1146	ctgaccaattgctttcgataaagtagtgcccattattttgtatggtaagaataaaggcctttttattgataaagcgtattaaaataatagtgggtacacg
1147	ttattttgtatggtaagaataaaggcctttttattgataaagcgtattaaaataatagtgggtacacggaatgttttattgctgaatttttcaggctccg
1148	tgataaagcgtattaaaataatagtgggtacacggaatgttttattgctgaatttttcaggctccgtggaagttatgtggtgtttggaaaccacggtggg
1149	cggaatgttttattgctgaatttttcaggctccgtggaagttatgtggtgtttggaaaccacggtgggacctgttttactataaaagaacaccaccagct
1150	cgtggaagttatgtggtgtttggaaaccacggtgggacctgttttactataaaagaacaccaccagctgaggaatatcgggagtagctggaaataggtcg
1151	gggacctgttttactataaaagaacaccaccagctgaggaatatcgggagtagctggaaataggtcgaaaacattgcgcacattaatttgaatatttacg
1152	gaggaatatcgggagtagctggaaataggtcgaaaacattgcgcacattaatttgaatatttacgaggggtgaaattttaatcattgccgaggtgacggc
1153	gaaaacattgcgcacattaatttgaatatttacgaggggtgaaattttaatcattgccgaggtgacggccaacgtgccgcgtgttagtctattcccctcg
1154	aggggtgaaattttaatcattgccgaggtgacggccaacgtgccgcgtgttagtctattcccctcgtacttggcaatgacttgttgtgctctggcatacg
1155	gccaacgtgccgcgtgttagtctattcccctcgtacttggcaatgacttgttgtgctctggcatacgtaaagtttattagtttttgctctaggagaagcc
1156	acttggcaatgacttgttgtgctctggcatacgtaaagtttattagtttttgctctaggagaagcctctttttaagactggtcaaggatggagaaagagc
1157	cgtaaagtttattagtttttgctctaggagaagcctctttttaagactggtcaaggatggagaaagagcaggatactgtttttccatttgtaagggagat
1158	gcctctttttaagactggtcaaggatggagaaagagcaggatactgtttttccatttgtaagggagattgtaccaatagtttaaaggcatcgggggaaag
1159	gcaggatactgtttttccatttgtaagggagattgtaccaatagtttaaaggcatcgggggaaagaagaggccaatacttcataataaggccgtaataga
1160	tgtaccaatagtttaaaggcatcgggggaaagaagaggccaatacttcataataaggccgtaatagagtaagtcaaattggtaattatcctctatggcaa
1161	agaggccaatacttcataataaggccgtaatagagtaagtcaaattggtaattatcctctatggcaatggagatttggcgccgcatgggggccactagcg
1162	gagtaagtcaaattggtaattatcctctatggcaatggagatttggcgccgcatgggggccactagcgtgttgaggtctgctacaaagatgtgatgaatg
1163	atggagatttggcgccgcatgggggccactagcgtgttgaggtctgctacaaagatgtgatgaatgttttttatgagctggaagctgtcgagcgcttcca
1164	gtgttgaggtctgctacaaagatgtgatgaatgttttttatgagctggaagctgtcgagcgcttccacatagagctcatctttttgactttccatagatg
1165	ttttatgagctggaagctgtcgagcgcttccacatagagctcatctttttgactttccatagatgcgtcgatgttcaccccacccacctgttgaaactcc
1166	catagagctcatctttttgactttccatagatgcgtcgatgttcaccccacccacctgttgaaactcctttttgtagtcgcgaatgtctaacgccacccc
1167	gcgtcgatgttcaccccacccacctgttgaaactcctttttgtagtcgcgaatgtctaacgccaccccgctaccgcttaacaataggcgatacgttacct
1168	ctcctttttgtagtcgcgaatgtctaacgccaccccgctaccgcttaacaataggcgatacgttacctgaagcgcattgttttgaaaaaagaaaatgtgt
1169	ccccgctaccgcttaacaataggcgatacgttacctgaagcgcattgttttgaaaaaagaaaatgtgttgtctataaggggggatccctgtggcaacgta
1170	gaagcgcattgttttgaaaaaagaaaatgtgttgtctataaggggggatccctgtggcaacgtaaattttttctcgaatgtctttaaaagtgtcttcagg
1171	tgtctataaggggggatccctgtggcaacgtaaattttttctcgaatgtctttaaaagtgtcttcagggaaaatactatactcgctatacatcgtctcaa
1172	ttttttctcgaatgtctttaaaagtgtcttcagggaaaatactatactcgctatacatcgtctcaatttctggcatcatcacgtttgtctcctcgccacg
1173	gggaaaatactatactcgctatacatcgtctcaatttctggcatcatcacgtttgtctcctcgccacgatcctccacaaaaagtttttcaaactcatcta
1174	atttctggcatcatcacgtttgtctcctcgccacgatcctccacaaaaagtttttcaaactcatctaaatcatcgctatctccacccaccacgtattggg
1175	cgatcctccacaaaaagtttttcaaactcatctaaatcatcgctatctccacccaccacgtattgggaaagctttttctcccaatcctcgccgtaaaaat
1176	atcatcgctatctccacccaccacgtattgggaaagctttttctcccaatcctcgccgtaaaaattttgtaaaatttctttgtccttaggggttcgctgc
1177	gaaagctttttctcccaatcctcgccgtaaaaattttgtaaaatttctttgtccttaggggttcgctgcaggtctttgcggcaggcctgtaacacgtttg
1178	ttttgtaaaatttctttgtccttaggggttcgctgcaggtctttgcggcaggcctgtaacacgtttgcaggaacggatcccaaaaaaataaacgtcttcg
1179	cgctgcaggtctttgcggcaggcctgtaacacgtttgcaggaacggatcccaaaaaaataaacgtcttcgtgtactcattttccacaggattataaagag
1180	gcaggaacggatcccaaaaaaataaacgtcttcgtgtactcattttccacaggattataaagagtaactcgtagaggatttgttaaaaagtcattttgga
1181	cgtgtactcattttccacaggattataaagagtaactcgtagaggatttgttaaaaagtcattttggaaatccattatacccggtatagaaaataaaatt
1182	ctcgtagaggatttgttaaaaagtcattttggaaatccattatacccggtatagaaaataaaatttaaaataaaaaacggatgatatctatcatggaccg
1183	gaaatccattatacccggtatagaaaataaaatttaaaataaaaaacggatgatatctatcatggaccgttctgagattgttgcacgggagaacccggtg
1184	taaaataaaaaacggatgatatctatcatggaccgttctgagattgttgcacgggagaacccggtgattacccaacgagttacaaatctcctacaaacca
1185	cgttctgagattgttgcacgggagaacccggtgattacccaacgagttacaaatctcctacaaaccaatgctcctctactattcatgcccattgatatcc
1186	gattacccaacgagttacaaatctcctacaaaccaatgctcctctactattcatgcccattgatatccatgaagtacgatatggagcctacacacttttc
1187	aatgctcctctactattcatgcccattgatatccatgaagtacgatatggagcctacacacttttcatgtatggttccctcgaaaacggttacaaagcag
1188	catgaagtacgatatggagcctacacacttttcatgtatggttccctcgaaaacggttacaaagcagaagtaaggattgaaaacatcccagttttctttg
1189	atgtatggttccctcgaaaacggttacaaagcagaagtaaggattgaaaacatcccagttttctttgacgtacagattgagttcaatgatacaaaccagc
1190	gaagtaaggattgaaaacatcccagttttctttgacgtacagattgagttcaatgatacaaaccagctttttttaaagtcgctactgacggctgaaaata
1191	gacgtacagattgagttcaatgatacaaaccagctttttttaaagtcgctactgacggctgaaaatattgtgtatgaacggctggagacgctcacccagc
1192	ctttttttaaagtcgctactgacggctgaaaatattgtgtatgaacggctggagacgctcacccagcgtcctgtaatggggtaccgcgagaaggaaaaag
1193	gtgtatgaacggctggagacgctcacccagcgtcctgtaatggggtaccgcgagaaggaaaaagagtttgcaccatacattcgaatattttttaaaagcc
1194	gcgtcctgtaatggggtaccgcgagaaggaaaaagagtttgcaccatacattcgaatattttttaaaagcctgtatgagcgacgaaaagccattacttac
1195	gagtttgcaccatacattcgaatattttttaaaagcctgtatgagcgacgaaaagccattacttacttaaataatatgggctacaacacggccgcggacg
1196	agcctgtatgagcgacgaaaagccattacttacttaaataatatgggctacaacacggccgcggacgacacaacctgttattaccgaatggtttcccgag
1197	ttaaataatatgggctacaacacggccgcggacgacacaacctgttattaccgaatggtttcccgagaattaaaactacctcttacaagttggatacagc
1198	gacacaacctgttattaccgaatggtttcccgagaattaaaactacctcttacaagttggatacagcttcagcactattcctacgagcctcgcggcttgg
1199	gaattaaaactacctcttacaagttggatacagcttcagcactattcctacgagcctcgcggcttggtacacaggttttccgtaacccccgaggatcttg
1200	cttcagcactattcctacgagcctcgcggcttggtacacaggttttccgtaacccccgaggatcttgtttcctatcagaatgatggccccacagaccaca
1201	ggtacacaggttttccgtaacccccgaggatcttgtttcctatcagaatgatggccccacagaccacagcatcgttatggcctacgatatagagacctat
1202	gtttcctatcagaatgatggccccacagaccacagcatcgttatggcctacgatatagagacctatagccctgttaagggaaccgttccggacccaaatc
1203	gcatcgttatggcctacgatatagagacctatagccctgttaagggaaccgttccggacccaaatcaggcaaacgacgtggtgttcatgatatgcatgcg
1204	agccctgttaagggaaccgttccggacccaaatcaggcaaacgacgtggtgttcatgatatgcatgcgcattttttggattcactccacagagcctctag
1205	aggcaaacgacgtggtgttcatgatatgcatgcgcattttttggattcactccacagagcctctagcgagcacgtgcatcaccatggcaccctgcaaaaa
1206	cgcattttttggattcactccacagagcctctagcgagcacgtgcatcaccatggcaccctgcaaaaagtcctcagagtggaccaccattctatgctcct
1207	gcgagcacgtgcatcaccatggcaccctgcaaaaagtcctcagagtggaccaccattctatgctcctctgaaaaaaatttgttgttaagctttgctgaac
1208	gtcctcagagtggaccaccattctatgctcctctgaaaaaaatttgttgttaagctttgctgaacagtttagccgctgggctcctgatatatgcacaggg
1209	cctctgaaaaaaatttgttgttaagctttgctgaacagtttagccgctgggctcctgatatatgcacagggttcaatgattctcggtacgactggccctt
1210	cagtttagccgctgggctcctgatatatgcacagggttcaatgattctcggtacgactggccctttatcgttgaaaaatctatgcagcacggtattctag
1211	gggttcaatgattctcggtacgactggccctttatcgttgaaaaatctatgcagcacggtattctagaagaaatctttaacaaaatgagccttttctggc
1212	atcgttgaaaaatctatgcagcacggtattctagaagaaatctttaacaaaatgagccttttctggcaccaaaagctggataccattctaaaatgctatt
1213	gaagaaatctttaacaaaatgagccttttctggcaccaaaagctggataccattctaaaatgctattacgtaaaggaaaagagagtcaaaatctcggccg
1214	caccaaaagctggataccattctaaaatgctattacgtaaaggaaaagagagtcaaaatctcggccgaaaaatcgatcatttcctcctttttgcataccc
1215	acgtaaaggaaaagagagtcaaaatctcggccgaaaaatcgatcatttcctcctttttgcatacccctggatgcctacccattgatgtccgcaacatgtg
1216	ccgaaaaatcgatcatttcctcctttttgcatacccctggatgcctacccattgatgtccgcaacatgtgtatgcagctttaccctaaagccgaaaaaac
1217	cctggatgcctacccattgatgtccgcaacatgtgtatgcagctttaccctaaagccgaaaaaacaagcttgaaagcgtttttagaaaattgtgggttag
1218	gtatgcagctttaccctaaagccgaaaaaacaagcttgaaagcgtttttagaaaattgtgggttagattcgaaggtagacctgccgtaccatctcatgtg
1219	agcttgaaagcgtttttagaaaattgtgggttagattcgaaggtagacctgccgtaccatctcatgtggaagtattatgaaacacgagacagcgaaaaaa
1220	gattcgaaggtagacctgccgtaccatctcatgtggaagtattatgaaacacgagacagcgaaaaaatagccgacgtggcctattactgcattatagatg
1221	gtggaagtattatgaaacacgagacagcgaaaaaatagccgacgtggcctattactgcattatagatgcccagcgctgtcaggaccttctggtgcgccac
1222	aatagccgacgtggcctattactgcattatagatgcccagcgctgtcaggaccttctggtgcgccacaatgttatccccgatcgcagagaggtaggaatt
1223	cccagcgctgtcaggaccttctggtgcgccacaatgttatccccgatcgcagagaggtaggaattctgtcatacacctcgctgtatgactgtatctacta
1224	caatgttatccccgatcgcagagaggtaggaattctgtcatacacctcgctgtatgactgtatctactacgcgggaggacacaaggtatgcaatatgctc
1225	ctgtcatacacctcgctgtatgactgtatctactacgcgggaggacacaaggtatgcaatatgctcattgcctatgccatccatgatgaatacggccgta
1226	tacgcgggaggacacaaggtatgcaatatgctcattgcctatgccatccatgatgaatacggccgtattgcttgcagtaccattgcccgaggtaagcggg
1227	attgcctatgccatccatgatgaatacggccgtattgcttgcagtaccattgcccgaggtaagcgggaacacggaaaatatcccggcgcctttgtgatag
1228	attgcttgcagtaccattgcccgaggtaagcgggaacacggaaaatatcccggcgcctttgtgatagaccccgttaaagggcttgaacaggataaaccca
1229	gaacacggaaaatatcccggcgcctttgtgatagaccccgttaaagggcttgaacaggataaacccaccacaggtctcgactttgcgtcgctgtacccct
1230	accccgttaaagggcttgaacaggataaacccaccacaggtctcgactttgcgtcgctgtacccctcactcatcatggcctacaacttttcgccagaaaa
1231	accacaggtctcgactttgcgtcgctgtacccctcactcatcatggcctacaacttttcgccagaaaaatttgtagcctctcgggatgaggcaaatagcc
1232	cactcatcatggcctacaacttttcgccagaaaaatttgtagcctctcgggatgaggcaaatagcctcatggccaagggtgaatctcttcactacgtctc
1233	atttgtagcctctcgggatgaggcaaatagcctcatggccaagggtgaatctcttcactacgtctcctttcactttaacaatcgtctcgtggaaggatgg
1234	gcctcatggccaagggtgaatctcttcactacgtctcctttcactttaacaatcgtctcgtggaaggatggtttgtgcggcataataacgttcctgataa
1235	tcctttcactttaacaatcgtctcgtggaaggatggtttgtgcggcataataacgttcctgataaaatgggattgtacccaaaagtactcatcgatctac
1236	tggtttgtgcggcataataacgttcctgataaaatgggattgtacccaaaagtactcatcgatctacttaacaaacggaccgcccttaaacaagagctta
1237	atgggattgtacccaaaagtactcatcgatctacttaacaaacggaccgcccttaaacaagagcttaaaaaactaggtgagaaaaaagaatgtatccatg
1238	cttaacaaacggaccgcccttaaacaagagcttaaaaaactaggtgagaaaaaagaatgtatccatgaatcccatcctgggtttaaggaactacagtttc
1239	aaaaaactaggtgagaaaaaagaatgtatccatgaatcccatcctgggtttaaggaactacagtttcgccatgccatggtagacgcgaagcaaaaggcgt
1240	gaatcccatcctgggtttaaggaactacagtttcgccatgccatggtagacgcgaagcaaaaggcgttgaaaattttcatgaacacgttttacggcgagg
1241	cgccatgccatggtagacgcgaagcaaaaggcgttgaaaattttcatgaacacgttttacggcgaggcaggtaacaatttgtcgcccttctttctgcttc
1242	gcgttgaaaattttcatgaacacgttttacggcgaggcaggtaacaatttgtcgcccttctttctgcttcctctagccggaggagtcaccagttcgggtc
1243	ggcaggtaacaatttgtcgcccttctttctgcttcctctagccggaggagtcaccagttcgggtcaatataatcttaaacttgtctataactttgttatc
1244	cctctagccggaggagtcaccagttcgggtcaatataatcttaaacttgtctataactttgttatcaataaaggttacggcatcaagtacggtgacaccg
1245	tataatcttaaacttgtctataactttgttatcaataaaggttacggcatcaagtacggtgacaccgactcattatacattacatgcccagatagtcttt
1246	aataaaggttacggcatcaagtacggtgacaccgactcattatacattacatgcccagatagtctttatacagaggtaacagacgcatatttaaacagcc
1247	gactcattatacattacatgcccagatagtctttatacagaggtaacagacgcatatttaaacagccaaaaaacgataaaacattatgagcaactctgcc
1248	atacagaggtaacagacgcatatttaaacagccaaaaaacgataaaacattatgagcaactctgccacgaaaaagtgcttctgtctatgaaagccatgtc
1249	caaaaaacgataaaacattatgagcaactctgccacgaaaaagtgcttctgtctatgaaagccatgtctacactatgcgccgaggtgaatgaatacctgc
1250	cacgaaaaagtgcttctgtctatgaaagccatgtctacactatgcgccgaggtgaatgaatacctgcgacaagataatggcaccagttacctacgtatgg
1251	gtctacactatgcgccgaggtgaatgaatacctgcgacaagataatggcaccagttacctacgtatggcctacgaggaagtactctttcctgtgtgcttt
1252	cgacaagataatggcaccagttacctacgtatggcctacgaggaagtactctttcctgtgtgctttacaggcaagaaaaagtattatggtattgctcatg
1253	ggcctacgaggaagtactctttcctgtgtgctttacaggcaagaaaaagtattatggtattgctcatgtaaacacacccaattttaatacaaaagaatta
1254	acaggcaagaaaaagtattatggtattgctcatgtaaacacacccaattttaatacaaaagaattattcatccgcggaatagatatcattaagcagggtc
1255	gtaaacacacccaattttaatacaaaagaattattcatccgcggaatagatatcattaagcagggtcaaacaaaactcaccaaaacgataggaacgcgaa
1256	ttcatccgcggaatagatatcattaagcagggtcaaacaaaactcaccaaaacgataggaacgcgaattatggaagaatccatgaaactacgccgccctg
1257	caaacaaaactcaccaaaacgataggaacgcgaattatggaagaatccatgaaactacgccgccctgaggaccatcgcccccctcttattgaaatcgtta
1258	attatggaagaatccatgaaactacgccgccctgaggaccatcgcccccctcttattgaaatcgttaaaacggttttgaaggatgctgtggttaacatga
1259	gaggaccatcgcccccctcttattgaaatcgttaaaacggttttgaaggatgctgtggttaacatgaagcagtggaattttgaagacttcatccaaacag
1260	aaaacggttttgaaggatgctgtggttaacatgaagcagtggaattttgaagacttcatccaaacagatgcgtggagaccggacaaagacaacaaagcag
1261	agcagtggaattttgaagacttcatccaaacagatgcgtggagaccggacaaagacaacaaagcagtccaaatctttatgtctcgcatgcacgctcggcg
1262	gatgcgtggagaccggacaaagacaacaaagcagtccaaatctttatgtctcgcatgcacgctcggcgtgagcaactaaaaaaacacggcgctgcagcat
1263	tccaaatctttatgtctcgcatgcacgctcggcgtgagcaactaaaaaaacacggcgctgcagcatcgcaatttgctgagcccgagccgggagaacgctt
1264	tgagcaactaaaaaaacacggcgctgcagcatcgcaatttgctgagcccgagccgggagaacgcttctcctacgttatcgtggaaaaacaggtacagttt
1265	tcgcaatttgctgagcccgagccgggagaacgcttctcctacgttatcgtggaaaaacaggtacagtttgatatccagggccaccgcacagattcctcca
1266	tctcctacgttatcgtggaaaaacaggtacagtttgatatccagggccaccgcacagattcctccagaaagggggacaagatggaatacgtctctgaagc
1267	gtttgatatccagggccaccgcacagattcctccagaaagggggacaagatggaatacgtctctgaagcaaaggctaaaaatcttcctattgatatattg
1268	gaaagggggacaagatggaatacgtctctgaagcaaaggctaaaaatcttcctattgatatattgttttatatcaacaactatgttctaggcttgtgcgc
1269	gcaaaggctaaaaatcttcctattgatatattgttttatatcaacaactatgttctaggcttgtgcgcgagattcattaatgaaaatgaagaatttcaac
1270	tttatatcaacaactatgttctaggcttgtgcgcgagattcattaatgaaaatgaagaatttcaaccccctgacaacgtcagcaataaggatgaatacgc
1271	gcgcgagattcattaatgaaaatgaagaatttcaaccccctgacaacgtcagcaataaggatgaatacgctcagcgccgagctaaatcctacctacaaaa
1272	ccccctgacaacgtcagcaataaggatgaatacgctcagcgccgagctaaatcctacctacaaaaattcgtgcaatccattcaccctaaagacaagtctg
1273	cgctcagcgccgagctaaatcctacctacaaaaattcgtgcaatccattcaccctaaagacaagtctgtcattaagcaaggcaatgttcatcgacagtgc
1274	ttcgtgcaatccattcaccctaaagacaagtctgtcattaagcaaggcaatgttcatcgacagtgctacaaatacattcaccaagaaattaaaaaaaaaa
1275	gtcattaagcaaggcaatgttcatcgacagtgctacaaatacattcaccaagaaattaaaaaaaaaataggcatctttgccgacctttataaggaatttt
1276	gctacaaatacattcaccaagaaattaaaaaaaaaataggcatctttgccgacctttataaggaattttttaacaacaccacaaaccccatcgaaagctt
1277	ataggcatctttgccgacctttataaggaattttttaacaacaccacaaaccccatcgaaagctttattcaaagcactcagtttatgatacaatactttg
1278	tttaacaacaccacaaaccccatcgaaagctttattcaaagcactcagtttatgatacaatactttgatggagaacaaaaagtaaaccattctatgaaaa
1279	ttcaaagcactcagtttatgatacaatactttgatggagaacaaaaagtaaaccattctatgaaaaaaatggttgaacagcatgctacggctagtaatcg
1280	gatggagaacaaaaagtaaaccattctatgaaaaaaatggttgaacagcatgctacggctagtaatcgagctggtaagcccgctggtaatccagccggca
1281	aaaatggttgaacagcatgctacggctagtaatcgagctggtaagcccgctggtaatccagccggcaatgcgctgatgcgggctatatttacgcagctga
1282	cgagctggtaagcccgctggtaatccagccggcaatgcgctgatgcgggctatatttacgcagctgattacggaagaaaaaaaaattgtacaagccttat
1283	tgcgctgatgcgggctatatttacgcagctgattacggaagaaaaaaaaattgtacaagccttatacaataagggggatgcaatacacgatcttctcacc
1284	tacggaagaaaaaaaaattgtacaagccttatacaataagggggatgcaatacacgatcttctcacctatatcattaacaatataaattacaaaattgcc
1285	tacaataagggggatgcaatacacgatcttctcacctatatcattaacaatataaattacaaaattgccacgtttcagacgaaacagatgttgacgttcg
1286	cacctatatcattaacaatataaattacaaaattgccacgtttcagacgaaacagatgttgacgttcgagttttccagtactcatgtagaactgctatta
1287	gccacgtttcagacgaaacagatgttgacgttcgagttttccagtactcatgtagaactgctattaaagctgaataaaacgtggcttattttggctggaa
1288	cgagttttccagtactcatgtagaactgctattaaagctgaataaaacgtggcttattttggctggaattcatgtggcaaaaaaacatctgcaagctttt
1289	agctgaataaaacgtggcttattttggctggaattcatgtggcaaaaaaacatctgcaagcttttttggattcatataacaatgaatcgccgtctagaac
1290	tcatgtggcaaaaaaacatctgcaagcttttttggattcatataacaatgaatcgccgtctagaacattcattcagcaggctatagaggaagaatgtggc
1291	ggattcatataacaatgaatcgccgtctagaacattcattcagcaggctatagaggaagaatgtggcagtattaaaccatcttgctacgactttatttcc
1292	acattcattcagcaggctatagaggaagaatgtggcagtattaaaccatcttgctacgactttatttcctaatacttcttaagaaactctttaaacaagg
1293	ggcagtattaaaccatcttgctacgactttatttcctaatacttcttaagaaactctttaaacaaggacttcgcatggtcaaaggttctaaacccatggc
1294	cctaatacttcttaagaaactctttaaacaaggacttcgcatggtcaaaggttctaaacccatggcccttatgattcgccaaaaaagcggtttcatcaag
1295	ggacttcgcatggtcaaaggttctaaacccatggcccttatgattcgccaaaaaagcggtttcatcaagattttctaaccctttcacggatgaagaaata
1296	ggcccttatgattcgccaaaaaagcggtttcatcaagattttctaaccctttcacggatgaagaaataaggtgttcggcctcgtttgcccattttctatg
1297	gattttctaaccctttcacggatgaagaaataaggtgttcggcctcgtttgcccattttctatgattttttttcacctcgggttctagatctgttttctc
1298	ggtgttcggcctcgtttgcccattttctatgattttttttcacctcgggttctagatctgttttctccatatactcattgtggtcatatttttttttggg
1299	tttttttcacctcgggttctagatctgttttctccatatactcattgtggtcatatttttttttgggaggaggcgtgggtggaggaatgggtggaggaag
1300	ctccatatactcattgtggtcatatttttttttgggaggaggcgtgggtggaggaatgggtggaggaagtacacccgactttcccgcttcaaccgtttta
1301	gggaggaggcgtgggtggaggaatgggtggaggaagtacacccgactttcccgcttcaaccgttttataaaaaaatagaagcataatacaaagaataagg
1302	agtacacccgactttcccgcttcaaccgttttataaaaaaatagaagcataatacaaagaataaggactatcgcaaatatgataaccagtgtcccagtcg
1303	taaaaaaatagaagcataatacaaagaataaggactatcgcaaatatgataaccagtgtcccagtcgagggcattttgttatataagtaacgtttttttt
1304	actatcgcaaatatgataaccagtgtcccagtcgagggcattttgttatataagtaacgtttttttttattttttataattcgaatgaagaaccatgttg
1305	gagggcattttgttatataagtaacgtttttttttattttttataattcgaatgaagaaccatgttgaatagtcttctactcaaagacattttgttatac
1306	ttattttttataattcgaatgaagaaccatgttgaatagtcttctactcaaagacattttgttatacggtaaatgagaatttataaaatccgaatatcac
1307	gaatagtcttctactcaaagacattttgttatacggtaaatgagaatttataaaatccgaatatcactatcatactgtttatctgagaaggtctcactgg
1308	cggtaaatgagaatttataaaatccgaatatcactatcatactgtttatctgagaaggtctcactgggtcctgtgatggagaacccatactctgtaatgc
1309	ctatcatactgtttatctgagaaggtctcactgggtcctgtgatggagaacccatactctgtaatgctggggtttataatgtggtcaggactgacaagca
1310	ggtcctgtgatggagaacccatactctgtaatgctggggtttataatgtggtcaggactgacaagcacatttctgaactgcgagagttctaggtttagac
1311	gctggggtttataatgtggtcaggactgacaagcacatttctgaactgcgagagttctaggtttagacgcagtcgtaatagtcgctgtatatttgtaata
1312	catttctgaactgcgagagttctaggtttagacgcagtcgtaatagtcgctgtatatttgtaataaatattagattgcgtatgaggcgagtgtcaaagcg
1313	cgcagtcgtaatagtcgctgtatatttgtaataaatattagattgcgtatgaggcgagtgtcaaagcgatcctttccaatttgtactaaggtgggctttt
1314	aatattagattgcgtatgaggcgagtgtcaaagcgatcctttccaatttgtactaaggtgggcttttgtattccaactcccacttgtttaacgatggacc
1315	gcgatcctttccaatttgtactaaggtgggcttttgtattccaactcccacttgtttaacgatggaccagggtccttcttcccgattttgttccgtgata
1316	gtattccaactcccacttgtttaacgatggaccagggtccttcttcccgattttgttccgtgatataggtcagcacactattttctgtatatgaggtatg
1317	ccagggtccttcttcccgattttgttccgtgatataggtcagcacactattttctgtatatgaggtatgatgtcgcatattaatacctggtgccattcca
1318	ggtcagcacactattttctgtatatgaggtatgatgtcgcatattaatacctggtgccattccaactggcggttgtgcaattcgggctgtaccgggaccc
1319	gatgtcgcatattaatacctggtgccattccaactggcggttgtgcaattcgggctgtaccgggacccaaccatcgtggagttttataaacatatcgttc
1320	ctggcggttgtgcaattcgggctgtaccgggacccaaccatcgtggagttttataaacatatcgttctagcgtatttaaaaattccttaaggttatttac
1321	cccaaccatcgtggagttttataaacatatcgttctagcgtatttaaaaattccttaaggttatttacgagtagcatgaagggtgctattaaaacaggtg
1322	tctagcgtatttaaaaattccttaaggttatttacgagtagcatgaagggtgctattaaaacaggtggatggtttataaccattgtcataaaccattgca
1323	cgagtagcatgaagggtgctattaaaacaggtggatggtttataaccattgtcataaaccattgcattgcttcaatatcattttgtaatgcttgacgggg
1324	ggatggtttataaccattgtcataaaccattgcattgcttcaatatcattttgtaatgcttgacggggaggcggggcaggtaatccacgtatgttgaata
1325	attgcttcaatatcattttgtaatgcttgacggggaggcggggcaggtaatccacgtatgttgaataaagcggttaattgtgcaccggctgtttggggcg
1326	ggaggcggggcaggtaatccacgtatgttgaataaagcggttaattgtgcaccggctgtttggggcgtaatattttgtattaaatttatcatcgaattgg
1327	aaagcggttaattgtgcaccggctgtttggggcgtaatattttgtattaaatttatcatcgaattggcttgcccggcatttcctataagatcgattaaat
1328	cgtaatattttgtattaaatttatcatcgaattggcttgcccggcatttcctataagatcgattaaattggttatttgacctcgatattgttgtacccag
1329	ggcttgcccggcatttcctataagatcgattaaattggttatttgacctcgatattgttgtacccagttttgaatggcagcgatgatctcaggggttgga
1330	ttggttatttgacctcgatattgttgtacccagttttgaatggcagcgatgatctcaggggttggattgttttgaatttcaggtgtttgtattagattat
1331	ttttgaatggcagcgatgatctcaggggttggattgttttgaatttcaggtgtttgtattagattattcacttctcttcgtgtatcttcaagctgagtcc
1332	ttgttttgaatttcaggtgtttgtattagattattcacttctcttcgtgtatcttcaagctgagtcctaaatgcatttaactcgcctataatttggtttc
1333	tcacttctcttcgtgtatcttcaagctgagtcctaaatgcatttaactcgcctataatttggtttctatcaataacatttcttaaacctcgaactgtttc
1334	cctaaatgcatttaactcgcctataatttggtttctatcaataacatttcttaaacctcgaactgtttcagccaatcgtatagtacgcacaatttcatgt
1335	ctatcaataacatttcttaaacctcgaactgtttcagccaatcgtatagtacgcacaatttcatgtaaggcctggtttatgtatattgacatgggatggc
1336	cagccaatcgtatagtacgcacaatttcatgtaaggcctggtttatgtatattgacatgggatggccccaccgctcacgtccacgttgaatacctgcggc
1337	aaggcctggtttatgtatattgacatgggatggccccaccgctcacgtccacgttgaatacctgcggccaaactaggacctgcctcgtcataatcaaatt
1338	ggccccaccgctcacgtccacgttgaatacctgcggccaaactaggacctgcctcgtcataatcaaattgtgtaggataaaggcttccaaatagcacttt
1339	gccaaactaggacctgcctcgtcataatcaaattgtgtaggataaaggcttccaaatagcactttattgaaaatttggtcagaaagaaatttagggcggc
1340	gtgtaggataaaggcttccaaatagcactttattgaaaatttggtcagaaagaaatttagggcggcccatatttagcgcgttgtcccctctaaagatgcg
1341	ttgaaaatttggtcagaaagaaatttagggcggcccatatttagcgcgttgtcccctctaaagatgcgtgacatgtatccggcgttgcctttggatagta
1342	gcccatatttagcgcgttgtcccctctaaagatgcgtgacatgtatccggcgttgcctttggatagtaactcattcccatattgagtaatagagaccgag
1343	gcgtgacatgtatccggcgttgcctttggatagtaactcattcccatattgagtaatagagaccgagacataggggtttataagaagttttagcataaat
1344	aactcattcccatattgagtaatagagaccgagacataggggtttataagaagttttagcataaattctcgagtatttatggggggacgattcggaatgt
1345	acataggggtttataagaagttttagcataaattctcgagtatttatggggggacgattcggaatgtttaatacctctgcaacatctggttgaggagccg
1346	tctcgagtatttatggggggacgattcggaatgtttaatacctctgcaacatctggttgaggagccgtggtgtccagagatcgtactttttcagccgaaa
1347	tttaatacctctgcaacatctggttgaggagccgtggtgtccagagatcgtactttttcagccgaaatgccgtacataagacaagcaatttcttcaaaac
1348	ccgtggtgtccagagatcgtactttttcagccgaaatgccgtacataagacaagcaatttcttcaaaactatagtcatagttgtaaatattggcaagtgg
1349	atgccgtacataagacaagcaatttcttcaaaactatagtcatagttgtaaatattggcaagtggtatagatcgcatcagcgcatttacattgataggta
1350	ctatagtcatagttgtaaatattggcaagtggtatagatcgcatcagcgcatttacattgataggtataatattcatatcaaacaagttaaatatgcgct
1351	tagatcgcatcagcgcatttacattgataggtataatattcatatcaaacaagttaaatatgcgctcgcgctctctattagagccaagagtgcgtgtttg
1352	ataatattcatatcaaacaagttaaatatgcgctcgcgctctctattagagccaagagtgcgtgtttgacctttcggcgacactattttgtgaatatgat
1353	ctcgcgctctctattagagccaagagtgcgtgtttgacctttcggcgacactattttgtgaatatgattgatttgctcctcttggtaagagctttccacg
1354	tgacctttcggcgacactattttgtgaatatgattgatttgctcctcttggtaagagctttccacgaaggaaattacgtcttgcaatgttttacgaagcg
1355	ttgatttgctcctcttggtaagagctttccacgaaggaaattacgtcttgcaatgttttacgaagcgaatacactgcattcatccctattcccgctgtta
1356	cgaaggaaattacgtcttgcaatgttttacgaagcgaatacactgcattcatccctattcccgctgttataatgggtttatcgtctctgttctcgctaat
1357	cgaatacactgcattcatccctattcccgctgttataatgggtttatcgtctctgttctcgctaataagattaactccaccaaaagtattttcattgtac
1358	ataatgggtttatcgtctctgttctcgctaataagattaactccaccaaaagtattttcattgtacatcatcactgttttaaaactacggatatttatga
1359	agattaactccaccaaaagtattttcattgtacatcatcactgttttaaaactacggatatttatgataaatcggagagcctgaatggcgtgggtataaa
1360	tcatcactgttttaaaactacggatatttatgataaatcggagagcctgaatggcgtgggtataaaagtgttcaaatcgcgtgggagtaatttgttcgcg
1361	gataaatcggagagcctgaatggcgtgggtataaaagtgttcaaatcgcgtgggagtaatttgttcgcgagcaactaccgtttcattatagtttttcatg
1362	gtgttcaaatcgcgtgggagtaatttgttcgcgagcaactaccgtttcattatagtttttcatgataagctgtactccgggcatatctgagagctgtacc
1363	gcgagcaactaccgtttcattatagtttttcatgataagctgtactccgggcatatctgagagctgtaccggatcatttcccagtaattttcttgtgccg
1364	aagctgtactccgggcatatctgagagctgtaccggatcatttcccagtaattttcttgtgccgtatagtagtttaaactcgggggagccgctttcaagg
1365	accggatcatttcccagtaattttcttgtgccgtatagtagtttaaactcgggggagccgctttcaaggttcgggtaaagaagaggatcatatacctcat
1366	agtagtttaaactcgggggagccgctttcaaggttcgggtaaagaagaggatcatatacctcattattttctattcttaggtcatgtaaataatagagcg
1367	aggttcgggtaaagaagaggatcatatacctcattattttctattcttaggtcatgtaaataatagagcgaaagtgaaaatggcataagaggctccttat
1368	tattttctattcttaggtcatgtaaataatagagcgaaagtgaaaatggcataagaggctccttattgtaccgggacatatagttttgaatgaagtgttc
1369	gagcgaaagtgaaaatggcataagaggctccttattgtaccgggacatatagttttgaatgaagtgttcttctgtttcaagatagatgggatgatcggta
1370	tgtaccgggacatatagttttgaatgaagtgttcttctgtttcaagatagatgggatgatcggtaagctcgtgcaggacctccatggcagaatctgccag
1371	tcttctgtttcaagatagatgggatgatcggtaagctcgtgcaggacctccatggcagaatctgccagagtgtgagagcctctaatgatcccgtcgatca
1372	taagctcgtgcaggacctccatggcagaatctgccagagtgtgagagcctctaatgatcccgtcgatcactgcgaccagtcgctttcgcacaacatcgct
1373	agagtgtgagagcctctaatgatcccgtcgatcactgcgaccagtcgctttcgcacaacatcgctcgtattattttgtgcgtctcctaggggcataagcg
1374	actgcgaccagtcgctttcgcacaacatcgctcgtattattttgtgcgtctcctaggggcataagcgtaacattgggacgaaatacgccgccaattcccc
1375	gtattattttgtgcgtctcctaggggcataagcgtaacattgggacgaaatacgccgccaattccccgcagggccgcctgaccgacggatagtcctgtcg
1376	gtaacattgggacgaaatacgccgccaattccccgcagggccgcctgaccgacggatagtcctgtcgcaggaacattgttattattataataaataacgg
1377	cccgcagggccgcctgaccgacggatagtcctgtcgcaggaacattgttattattataataaataacggaatcattattggctcccaagagtgccgtcag
1378	cgcaggaacattgttattattataataaataacggaatcattattggctcccaagagtgccgtcagattagggcgagctagttggacatttgtgtattgt
1379	cggaatcattattggctcccaagagtgccgtcagattagggcgagctagttggacatttgtgtattgtataaattgttttagaagctctccctggctaat
1380	ttagggcgagctagttggacatttgtgtattgtataaattgttttagaagctctccctggctaataagaatattaaacattttgttaaatagtggaagat
1381	ataaattgttttagaagctctccctggctaataagaatattaaacattttgttaaatagtggaagattggctctataattttctttaaggtaaatgggaa
1382	gaatattaaacattttgttaaatagtggaagattggctctataattttctttaaggtaaatgggaatttctgttaaagtagaaataagatgctgactcag
1383	tggctctataattttctttaaggtaaatgggaatttctgttaaagtagaaataagatgctgactcaggccctggcgattggtatccttaataagccgctg
1384	atttctgttaaagtagaaataagatgctgactcaggccctggcgattggtatccttaataagccgctgaagtataagtcccaaagacagaagaagcaccg
1385	aggccctggcgattggtatccttaataagccgctgaagtataagtcccaaagacagaagaagcaccgactgctctgtggggtcgcctctatgaccaaaga
1386	ctgaagtataagtcccaaagacagaagaagcaccgactgctctgtggggtcgcctctatgaccaaagacgttgttattgcgtgctaagtcagggtgagca
1387	gactgctctgtggggtcgcctctatgaccaaagacgttgttattgcgtgctaagtcagggtgagcatatcccatctccatcactgcttggctaaagttcc
1388	gacgttgttattgcgtgctaagtcagggtgagcatatcccatctccatcactgcttggctaaagttcccattagcgaatgcattaataagatttagatat
1389	tatcccatctccatcactgcttggctaaagttcccattagcgaatgcattaataagatttagatatatttttccgctgggagcatcataaaatcgggtaa
1390	cccattagcgaatgcattaataagatttagatatatttttccgctgggagcatcataaaatcgggtaatatatgaagctatgagctggttaaacaccatc
1391	atttttccgctgggagcatcataaaatcgggtaatatatgaagctatgagctggttaaacaccatcatcatactacgattattttgaataccatagtctg
1392	atgaagctatgagctggttaaacaccatcatcatactacgattattttgaataccatagtctgatccgtataggcgataacgtcgaaggttgtttgcggc
1393	tcatactacgattattttgaataccatagtctgatccgtataggcgataacgtcgaaggttgtttgcggcatcattgacattggcataggttctgagcgc
1394	gatccgtataggcgataacgtcgaaggttgtttgcggcatcattgacattggcataggttctgagcgctatgttgtcccagtagctaagagtattttcct
1395	gcggcatcattgacattggcataggttctgagcgctatgttgtcccagtagctaagagtattttcctcctgggcgttgttggtacgaataagattggaga
1396	gctatgttgtcccagtagctaagagtattttcctcctgggcgttgttggtacgaataagattggagagtctaaagtctcctagtgccacctgctctacac
1397	cctcctgggcgttgttggtacgaataagattggagagtctaaagtctcctagtgccacctgctctacacgaagtccagagttattctccaaagcatcgta
1398	gtctaaagtctcctagtgccacctgctctacacgaagtccagagttattctccaaagcatcgtaaaatacgagtctactgaatactcttccgtattgttc
1399	cgaagtccagagttattctccaaagcatcgtaaaatacgagtctactgaatactcttccgtattgttcaaagcgttcagaggattggggattgttattta
1400	atacgagtctactgaatactcttccgtattgttcaaagcgttcagaggattggggattgttatttatttgaatattagccgcgtcccttctttgcgcccc
1401	tcaaagcgttcagaggattggggattgttatttatttgaatattagccgcgtcccttctttgcgccccacctcgaagttgcagtacattataaggctttg
1402	atttgaatattagccgcgtcccttctttgcgccccacctcgaagttgcagtacattataaggctttgtaagcaaggtgtaggttttattaatgatttggt
1403	ccccacctcgaagttgcagtacattataaggctttgtaagcaaggtgtaggttttattaatgatttggttaaccccctccaggcccaattcaccgccagg
1404	taagcaaggtgtaggttttattaatgatttggttaaccccctccaggcccaattcaccgccaggaagcggccttcctccggcatcggtaggtggtttaat
1405	ttaaccccctccaggcccaattcaccgccaggaagcggccttcctccggcatcggtaggtggtttaataagtttgtcaattaaatgttcttccaaccagt
1406	agcggccttcctccggcatcggtaggtggtttaataagtttgtcaattaaatgttcttccaaccagtaaaatgagccaggattagatctattttcatagt
1407	taagtttgtcaattaaatgttcttccaaccagtaaaatgagccaggattagatctattttcatagtattgaataatgtttttatcaatatgcgggcgtag
1408	gtaaaatgagccaggattagatctattttcatagtattgaataatgtttttatcaatatgcgggcgtagaagatcaagaaaatacttcgtgtcggccatc
1409	gtattgaataatgtttttatcaatatgcgggcgtagaagatcaagaaaatacttcgtgtcggccatcaaagaatcaattaaggaaataagacctgtaaaa
1410	agaagatcaagaaaatacttcgtgtcggccatcaaagaatcaattaaggaaataagacctgtaaaatctaaatgcacttgagcggtgctggtttcaggga
1411	aaagaatcaattaaggaaataagacctgtaaaatctaaatgcacttgagcggtgctggtttcagggaagcgaacttgaaccattttgttaaaactggagg
1412	tctaaatgcacttgagcggtgctggtttcagggaagcgaacttgaaccattttgttaaaactggaggtcatttcgaagatattggtcaacaggagctgca
1413	gcgaacttgaaccattttgttaaaactggaggtcatttcgaagatattggtcaacaggagctgcatgattcgctgattatctactaaataccttgcggcc
1414	gtcatttcgaagatattggtcaacaggagctgcatgattcgctgattatctactaaataccttgcggccaactcttgctccggacgaactcctccaccag
1415	gcatgattcgctgattatctactaaataccttgcggccaactcttgctccggacgaactcctccaccagcaggaatacccacatatggtacaatccaagc
1416	gccaactcttgctccggacgaactcctccaccagcaggaatacccacatatggtacaatccaagcaaaaagagtttctgtggttaaatttcggtcttggg
1417	gcaggaatacccacatatggtacaatccaagcaaaaagagtttctgtggttaaatttcggtcttgggctgctgcagccgcttcggtagtgggatcagggt
1418	aaaagagtttctgtggttaaatttcggtcttgggctgctgcagccgcttcggtagtgggatcagggtacaccatagaaagccgcatattgatttctttaa
1419	gctgctgcagccgcttcggtagtgggatcagggtacaccatagaaagccgcatattgatttctttaatgactaatcctggatttctaatctcagagatgg
1420	ggtacaccatagaaagccgcatattgatttctttaatgactaatcctggatttctaatctcagagatggccccgtgttttcttccgagccagtcaataag
1421	tgactaatcctggatttctaatctcagagatggccccgtgttttcttccgagccagtcaataagattggcgcggttcacgttggcagcttgtgtctctcg
1422	ggccccgtgttttcttccgagccagtcaataagattggcgcggttcacgttggcagcttgtgtctctcgtaaccattcgataatgcttttttgaatcgta
1423	ttggcgcggttcacgttggcagcttgtgtctctcgtaaccattcgataatgcttttttgaatcgtatctaggtctaaacctttaatgttattacgaaagt
1424	cgtaaccattcgataatgcttttttgaatcgtatctaggtctaaacctttaatgttattacgaaagttattaagaagtacgtaaatagcactcaataagt
1425	tctaggtctaaacctttaatgttattacgaaagttattaagaagtacgtaaatagcactcaataagttaagacctgtaataacggtttcatgaaacagaa
1426	gttattaagaagtacgtaaatagcactcaataagttaagacctgtaataacggtttcatgaaacagaaatattttgttaacatctgtatctgccagtgac
1427	gttaagacctgtaataacggtttcatgaaacagaaatattttgttaacatctgtatctgccagtgactcagagccttgaataagttttgaaacgatttga
1428	aatattttgttaacatctgtatctgccagtgactcagagccttgaataagttttgaaacgatttgaattttatcggtatgctcctttttgagttcattga
1429	ctcagagccttgaataagttttgaaacgatttgaattttatcggtatgctcctttttgagttcattgatagcctggcgaatgagttcttggtaggaaatt
1430	attttatcggtatgctcctttttgagttcattgatagcctggcgaatgagttcttggtaggaaattttgcccaattcttgttgcagactgggatcttcaa
1431	agcctggcgaatgagttcttggtaggaaattttgcccaattcttgttgcagactgggatcttcaaacatctcactaagctgtttcctaaatttttgtacc
1432	tgcccaattcttgttgcagactgggatcttcaaacatctcactaagctgtttcctaaatttttgtaccaaatcccactgggagttgggctgcagcattcc
1433	acatctcactaagctgtttcctaaatttttgtaccaaatcccactgggagttgggctgcagcattcctgtttggacatccacagagtctatattgtatag
1434	taccaaatcccactgggagttgggctgcagcattcctgtttggacatccacagagtctatattgtatagtgccgggcgccacttgggggtaggctgggtt
1435	cctgtttggacatccacagagtctatattgtatagtgccgggcgccacttgggggtaggctgggttgaaggactaataaacctatcggagggaagtaatt
1436	agtgccgggcgccacttgggggtaggctgggttgaaggactaataaacctatcggagggaagtaattgtgaggattgtgtatagccatcctcatcaggaa
1437	gaaggactaataaacctatcggagggaagtaattgtgaggattgtgtatagccatcctcatcaggaagaatggagtagttggtttgattcatcattccaa
1438	gtgaggattgtgtatagccatcctcatcaggaagaatggagtagttggtttgattcatcattccaaaatcattcatagttcgcgcttcctgaacaatgcg
1439	gaatggagtagttggtttgattcatcattccaaaatcattcatagttcgcgcttcctgaacaatgcgttgaaatttttcccattcggtgcgtgtaatgac
1440	atcattcatagttcgcgcttcctgaacaatgcgttgaaatttttcccattcggtgcgtgtaatgacaccgaatctgcggtttatttcatttacaaaatgg
1441	cgttgaaatttttcccattcggtgcgtgtaatgacaccgaatctgcggtttatttcatttacaaaatggataagcgcttttttggttgcttcttgttcac
1442	gacaccgaatctgcggtttatttcatttacaaaatggataagcgcttttttggttgcttcttgttcaccatactctaagttaaagtgttggtaaatgacg
1443	ggataagcgcttttttggttgcttcttgttcaccatactctaagttaaagtgttggtaaatgacgtttatttctttgataagctgacgaatttcggtttc
1444	ccatactctaagttaaagtgttggtaaatgacgtttatttctttgataagctgacgaatttcggtttctgagtagtcaccaatgttaataagctcaatag
1445	gtttatttctttgataagctgacgaatttcggtttctgagtagtcaccaatgttaataagctcaataggacgcataaagataatgcgaataagtcctgag
1446	ctgagtagtcaccaatgttaataagctcaataggacgcataaagataatgcgaataagtcctgagaagattccttccagctcaggaagcatcgagatctg
1447	ggacgcataaagataatgcgaataagtcctgagaagattccttccagctcaggaagcatcgagatctgtacattttcatctctaaaggaaaacaactttt
1448	gaagattccttccagctcaggaagcatcgagatctgtacattttcatctctaaaggaaaacaacttttgataaaattcggcgaggcggggaaggcggaag
1449	gtacattttcatctctaaaggaaaacaacttttgataaaattcggcgaggcggggaaggcggaagtaaagctctgctgcctcgggaattacctcgggctc
1450	ttttgataaaattcggcgaggcggggaaggcggaagtaaagctctgctgcctcgggaattacctcgggctctagctcatcggcaccccccaatatcatac
1451	taaagctctgctgcctcgggaattacctcgggctctagctcatcggcaccccccaatatcatacgcgtgggtataagtttgtacacgggctcaggccgtt
1452	cgggctctagctcatcggcaccccccaatatcatacgcgtgggtataagtttgtacacgggctcaggccgttcaaacatgtcgtaaatccctaatacaat
1453	cgtgggtataagtttgtacacgggctcaggccgttcaaacatgtcgtaaatccctaatacaataaaaatcttggcggccatacttttcagcatgaaggtg
1454	caaacatgtcgtaaatccctaatacaataaaaatcttggcggccatacttttcagcatgaaggtgaagaagacgtcctcggtttcccagcgggttgatag
1455	atcttggcggccatacttttcagcatgaaggtgaagaagacgtcctcggtttcccagcgggttgatagggcgtcgttaactctcacagtagagaggtaga
1456	aagaagacgtcctcggtttcccagcgggttgatagggcgtcgttaactctcacagtagagaggtagacccgctgagccgcttcctcggcagtctgtgcaa
1457	agggcgtcgttaactctcacagtagagaggtagacccgctgagccgcttcctcggcagtctgtgcaagcgccatcctttgtcctccaatttctgattgat
1458	acccgctgagccgcttcctcggcagtctgtgcaagcgccatcctttgtcctccaatttctgattgatttagatttttaagtcccacggaaagcgcagaat
1459	gcgccatcctttgtcctccaatttctgattgatttagatttttaagtcccacggaaagcgcagaatgttgaagatattcaagcaaggttttatagatttg
1460	tagatttttaagtcccacggaaagcgcagaatgttgaagatattcaagcaaggttttatagatttgcaggggcgacatgggcaccatttgccgcagctcc
1461	tgttgaagatattcaagcaaggttttatagatttgcaggggcgacatgggcaccatttgccgcagctcctctcccccaagcatgtccccaatccgggcaa
1462	tgcaggggcgacatgggcaccatttgccgcagctcctctcccccaagcatgtccccaatccgggcaaaggcattgatgatatttttaagcgcctgaaagt
1463	tcctctcccccaagcatgtccccaatccgggcaaaggcattgatgatatttttaagcgcctgaaagttagaaagagagcgcccgataaggtcgcgaatgt
1464	aaggcattgatgatatttttaagcgcctgaaagttagaaagagagcgcccgataaggtcgcgaatgtttttagcctggcttgctctgacgggacggaggg
1465	ttagaaagagagcgcccgataaggtcgcgaatgtttttagcctggcttgctctgacgggacggagggtaccaacgcttcggccttgttggatttcagccg
1466	tttttagcctggcttgctctgacgggacggagggtaccaacgcttcggccttgttggatttcagccgcaactttttcgtagtagtggcccgcaggagcat
1467	taccaacgcttcggccttgttggatttcagccgcaactttttcgtagtagtggcccgcaggagcattatccgtaaagacgttggagtcgttgcctgtgga
1468	gcaactttttcgtagtagtggcccgcaggagcattatccgtaaagacgttggagtcgttgcctgtggaggtgggaaaactttcaaagacttgtgcaagcg
1469	ttatccgtaaagacgttggagtcgttgcctgtggaggtgggaaaactttcaaagacttgtgcaagcgtgtcccctgttgtctcggtgaaccatcgtccta
1470	aggtgggaaaactttcaaagacttgtgcaagcgtgtcccctgttgtctcggtgaaccatcgtcctataatgcgcacgccatccagcatctgttggactgt
1471	gcgtgtcccctgttgtctcggtgaaccatcgtcctataatgcgcacgccatccagcatctgttggactgtttgaatagaatctatgttgtttacaaacgt
1472	aatgcgcacgccatccagcatctgttggactgtttgaatagaatctatgttgtttacaaacgttttggtaatgtttttaagataaagatctagcccttcc
1473	gtttgaatagaatctatgttgtttacaaacgttttggtaatgtttttaagataaagatctagcccttccagagctcgatagaatcggcgttttacatcat
1474	ttggtaatgtttttaagataaagatctagcccttccagagctcgatagaatcggcgttttacatcatactccagctcgatggcgcttacggttgccttcc
1475	ttccagagctcgatagaatcggcgttttacatcatactccagctcgatggcgcttacggttgccttccagtctacttcctgggcacctccaggatttggg
1476	atactccagctcgatggcgcttacggttgccttccagtctacttcctgggcacctccaggatttgggcccacgtgtcctctggcaagatctacagccgga
1477	cagtctacttcctgggcacctccaggatttgggcccacgtgtcctctggcaagatctacagccggagaattaatgcgcgcatttttttccgtatccaact
1478	cacgtgtcctctggcaagatctacagccggagaattaatgcgcgcatttttttccgtatccaactgcatgaggcgtcccgcaatagcatctccgagaata
1479	gaattaatgcgcgcatttttttccgtatccaactgcatgaggcgtcccgcaatagcatctccgagaatagtggcatagttttcctcgtaggattgaaact
1480	gcatgaggcgtcccgcaatagcatctccgagaatagtggcatagttttcctcgtaggattgaaactcctgtttgttatgcgttaaattggagtaaatctg
1481	atagtggcatagttttcctcgtaggattgaaactcctgtttgttatgcgttaaattggagtaaatctgggccacataatagtaatacataaaggtgttaa
1482	cctgtttgttatgcgttaaattggagtaaatctgggccacataatagtaatacataaaggtgttaattgcctggttgaggtcaacctgcgatcgcgcggc
1483	tgggccacataatagtaatacataaaggtgttaattgcctggttgaggtcaacctgcgatcgcgcggccttgctgagcccaagctcttcaactgttaggg
1484	attgcctggttgaggtcaacctgcgatcgcgcggccttgctgagcccaagctcttcaactgttagggcagcaccgcctacccttgtacactcgcagtcct
1485	ttgctgagcccaagctcttcaactgttagggcagcaccgcctacccttgtacactcgcagtcctcctcgcctccatactttttttgcacaatatcggtat
1486	gcagcaccgcctacccttgtacactcgcagtcctcctcgcctccatactttttttgcacaatatcggtataaaaatcaataatctgtagcaagcgagagc
1487	tcctcgcctccatactttttttgcacaatatcggtataaaaatcaataatctgtagcaagcgagagcaggagtcataaagatttttaaaattagggtcgg
1488	cggtataaaaatcaataatctgtagcaagcgagagcaggagtcataaagatttttaaaattagggtcggttttagatatctcctccaaaacatttttaac
1489	gcaggagtcataaagatttttaaaattagggtcggttttagatatctcctccaaaacatttttaacaagcgtaagctgtgttaagaaggtttcgcgttct
1490	cggttttagatatctcctccaaaacatttttaacaagcgtaagctgtgttaagaaggtttcgcgttcttctcgtgcggccgcattggtgtaaaagccgat
1491	agcgtaagctgtgttaagaaggtttcgcgttcttctcgtgcggccgcattggtgtaaaagccgataagacttagatcaagtgcgatggtgcccatatcat
1492	tctcgtgcggccgcattggtgtaaaagccgataagacttagatcaagtgcgatggtgcccatatcattaatgcgcgaaagagcatctcgaagcctcgtta
1493	agacttagatcaagtgcgatggtgcccatatcattaatgcgcgaaagagcatctcgaagcctcgttatgttcggcgtcaaggcaatttctttaacaagtt
1494	aatgcgcgaaagagcatctcgaagcctcgttatgttcggcgtcaaggcaatttctttaacaagtttgatgcctatttttttcacattttccaaaaagtcg
1495	gttcggcgtcaaggcaatttctttaacaagtttgatgcctatttttttcacattttccaaaaagtcgttataggcttgtgtgcttttattcaaaaattcc
1496	tgatgcctatttttttcacattttccaaaaagtcgttataggcttgtgtgcttttattcaaaaattccatgaggatgtgctttctatccagtctttgcgc
1497	gtcgttataggcttgtgtgcttttattcaaaaattccatgaggatgtgctttctatccagtctttgcgcttcaatcctcctatctagtggcgttttctcc
1498	ccatgaggatgtgctttctatccagtctttgcgcttcaatcctcctatctagtggcgttttctcctcatcgcccccctttttggcacaactgttctcaag
1499	cgcttcaatcctcctatctagtggcgttttctcctcatcgcccccctttttggcacaactgttctcaaggattttgtggcgttcattaaaggtctgtcgc
1500	ctcatcgcccccctttttggcacaactgttctcaaggattttgtggcgttcattaaaggtctgtcgcaacaggttcacggctttttcaaactcagcaatg
1501	ggattttgtggcgttcattaaaggtctgtcgcaacaggttcacggctttttcaaactcagcaatgttttctgcggagacaagaccactaaaccttttgag
1502	cgcaacaggttcacggctttttcaaactcagcaatgttttctgcggagacaagaccactaaaccttttgaggtcaagctccttgtcaaactccgcccagt
1503	tttctgcggagacaagaccactaaaccttttgaggtcaagctccttgtcaaactccgcccagtttttgctttgaaggtactgttcaaccttgagtcctac
1504	ggtcaagctccttgtcaaactccgcccagtttttgctttgaaggtactgttcaaccttgagtcctactttctggagagccttattaattttattcgcaac
1505	ttgctttgaaggtactgttcaaccttgagtcctactttctggagagccttattaattttattcgcaacagacgcagcaatacctagattacaaagtgtgt
1506	actttctggagagccttattaattttattcgcaacagacgcagcaatacctagattacaaagtgtgtacgaaagtacttttccaaaatttttggttccca
1507	acagacgcagcaatacctagattacaaagtgtgtacgaaagtacttttccaaaatttttggttcccaagacactatttgtatcatttaaaagtttaataa
1508	cgaaagtacttttccaaaatttttggttcccaagacactatttgtatcatttaaaagtttaataatatccacctcatccgtctgcagtttatcaagttcc
1509	cccaagacactatttgtatcatttaaaagtttaataatatccacctcatccgtctgcagtttatcaagttccttttgggtgggagttaaaatattgtcaa
1510	tatccacctcatccgtctgcagtttatcaagttccttttgggtgggagttaaaatattgtcaataaaattcgttaaaatgttgatttgcaggttttgttc
1511	tccttttgggtgggagttaaaatattgtcaataaaattcgttaaaatgttgatttgcaggttttgttcatttaaaagtcgacgatatactgcttcaatca
1512	aattcgttaaaatgttgatttgcaggttttgttcatttaaaagtcgacgatatactgcttcaatcatggtgactgcattaatgacttcctcattgggggc
1513	catttaaaagtcgacgatatactgcttcaatcatggtgactgcattaatgacttcctcattgggggctgctttggttacctccgtcaccatgcgctcgtg
1514	catggtgactgcattaatgacttcctcattgggggctgctttggttacctccgtcaccatgcgctcgtgaagttgcttaatggcgtcgtttaacagcttg
1515	gggctgctttggttacctccgtcaccatgcgctcgtgaagttgcttaatggcgtcgtttaacagcttgatattttcaagtgtattttctatactgccgtg
1516	cgtgaagttgcttaatggcgtcgtttaacagcttgatattttcaagtgtattttctatactgccgtgtacatcaagatactctgcgcgcagtccatgagt
1517	gatattttcaagtgtattttctatactgccgtgtacatcaagatactctgcgcgcagtccatgagttagggagttaatgtacagaactatttgtcgacat
1518	acatcaagatactctgcgcgcagtccatgagttagggagttaatgtacagaactatttgtcgacatatactggcggccccttcggtggtatctataagct
1519	agggagttaatgtacagaactatttgtcgacatatactggcggccccttcggtggtatctataagcttatcctgacctaaatcaataaattcctggttaa
1520	tactggcggccccttcggtggtatctataagcttatcctgacctaaatcaataaattcctggttaatggcgtctgcaatcattttacagacggtctcctg
1521	tatcctgacctaaatcaataaattcctggttaatggcgtctgcaatcattttacagacggtctcctgtttttccgcattttttacaaaggtggaaccggc
1522	atggcgtctgcaatcattttacagacggtctcctgtttttccgcattttttacaaaggtggaaccggctcgaggatcgggcagttgttttttgatatctt
1523	cctgtttttccgcattttttacaaaggtggaaccggctcgaggatcgggcagttgttttttgatatctttaagaatatcttcgatgggctgctttgtgtc
1524	ccggctcgaggatcgggcagttgttttttgatatctttaagaatatcttcgatgggctgctttgtgtctactttgaaccctattttggcaatcgccctga
1525	ttaagaatatcttcgatgggctgctttgtgtctactttgaaccctattttggcaatcgccctgataattccttctataatccgcagctttgctttactcg
1526	ctttgaaccctattttggcaatcgccctgataattccttctataatccgcagctttgctttactcgatacggagtctatgtgataatctttaatgtgttg
1527	attccttctataatccgcagctttgctttactcgatacggagtctatgtgataatctttaatgtgttgtacaggatttttgtcccccccgccattaaaat
1528	cgatacggagtctatgtgataatctttaatgtgttgtacaggatttttgtcccccccgccattaaaatatcctccccctgaaaaaggacgagtttgtctt
1529	gtacaggatttttgtcccccccgccattaaaatatcctccccctgaaaaaggacgagtttgtctttgtatatgatcctgtaacttcgcatatatatttgc
1530	tatcctccccctgaaaaaggacgagtttgtctttgtatatgatcctgtaacttcgcatatatatttgcttctgatgaaggcagtggtctactagaggttg
1531	tgtatatgatcctgtaacttcgcatatatatttgcttctgatgaaggcagtggtctactagaggttgaagatccacggttacccattataataaaaaaaa
1532	gcttctgatgaaggcagtggtctactagaggttgaagatccacggttacccattataataaaaaaaaataaagatttaaaactacaaatattttgctgtt
1533	gaagatccacggttacccattataataaaaaaaaataaagatttaaaactacaaatattttgctgtttataaacccaatcatataagactaactaaaaca
1534	aataaagatttaaaactacaaatattttgctgtttataaacccaatcatataagactaactaaaacattaaatgtaggtgagataaaagcttattttttt
1535	ttataaacccaatcatataagactaactaaaacattaaatgtaggtgagataaaagcttattttttttttaaaagtttaataaccatgagtcttaccacc
1536	cattaaatgtaggtgagataaaagcttattttttttttaaaagtttaataaccatgagtcttaccacctctttttcttcttcctttagaggggttccata
1537	ttttaaaagtttaataaccatgagtcttaccacctctttttcttcttcctttagaggggttccataaatggtttgaataaaattatgtgctctaataacc
1538	cctctttttcttcttcctttagaggggttccataaatggtttgaataaaattatgtgctctaataaccttgttaaaatcaggtgcctttccatattgttc
1539	aatggtttgaataaaattatgtgctctaataaccttgttaaaatcaggtgcctttccatattgttcaatatgttgcacagtcttttgtgcaagcatatac
1540	cttgttaaaatcaggtgcctttccatattgttcaatatgttgcacagtcttttgtgcaagcatatacagcttggagtctttaggtacctccgatgagggc
1541	atatgttgcacagtcttttgtgcaagcatatacagcttggagtctttaggtacctccgatgagggctcttgctcaaacaacgtttcaaaggaggatgtgc
1542	cagcttggagtctttaggtacctccgatgagggctcttgctcaaacaacgtttcaaaggaggatgtgcattcattggtttcattatcatttttttcatga
1543	ctcttgctcaaacaacgtttcaaaggaggatgtgcattcattggtttcattatcatttttttcatgaatgttctccgaagatgctgaggattccgtctcc
1544	gcattcattggtttcattatcatttttttcatgaatgttctccgaagatgctgaggattccgtctcctcttcaaacagcacatgcagaatcatattccat
1545	tgttctccgaagatgctgaggattccgtctcctcttcaaacagcacatgcagaatcatattccattcttcttgagcctgatgttcagtatacccttgccc
1546	cctcttcaaacagcacatgcagaatcatattccattcttcttgagcctgatgttcagtatacccttgccctgcatatatacgagcagatttcacaatatc
1547	tcttcttgagcctgatgttcagtatacccttgccctgcatatatacgagcagatttcacaatatcatacttaacagtactaagcaatgtttttatagcgg
1548	gccctgcatatatacgagcagatttcacaatatcatacttaacagtactaagcaatgtttttatagcggtcgtaacaattctaccgctattgataatctc
1549	catacttaacagtactaagcaatgtttttatagcggtcgtaacaattctaccgctattgataatctcaacagaaaaccaattatacaggctacccgcatg
1550	gcggtcgtaacaattctaccgctattgataatctcaacagaaaaccaattatacaggctacccgcatgaaacacaacttgtgaagatgatcttaaatccg
1551	caacagaaaaccaattatacaggctacccgcatgaaacacaacttgtgaagatgatcttaaatccgttttgaagatgacctccattttcatggatatatt
1552	gaaacacaacttgtgaagatgatcttaaatccgttttgaagatgacctccattttcatggatatatttaaaataaaatccattcaattttaaaattataa
1553	tttgaagatgacctccattttcatggatatatttaaaataaaatccattcaattttaaaattataaaataataagaagatgccctctaatatgaaacagt
1554	taaaataaaatccattcaattttaaaattataaaataataagaagatgccctctaatatgaaacagttttgcaagatttctgtatggctacagcagcacg
1555	ataataagaagatgccctctaatatgaaacagttttgcaagatttctgtatggctacagcagcacgatccagatttattagaaattatcaacaacttatg
1556	gttttgcaagatttctgtatggctacagcagcacgatccagatttattagaaattatcaacaacttatgtatgcttggcaatttatccgcggcaaagtac
1557	gatccagatttattagaaattatcaacaacttatgtatgcttggcaatttatccgcggcaaagtacaaacacggagttaccttcatttaccccaaacagg
1558	tgtatgcttggcaatttatccgcggcaaagtacaaacacggagttaccttcatttaccccaaacaggcaaagatccgcgatgaaataaaaaaacatgcct
1559	caaacacggagttaccttcatttaccccaaacaggcaaagatccgcgatgaaataaaaaaacatgcctactccaatgacccttcacaagccataaagacc
1560	ggcaaagatccgcgatgaaataaaaaaacatgcctactccaatgacccttcacaagccataaagaccttagaatcactcatccttccattttacattccc
1561	ctactccaatgacccttcacaagccataaagaccttagaatcactcatccttccattttacattcccactccagcggagttcaccggggaaatcggctcc
1562	ttagaatcactcatccttccattttacattcccactccagcggagttcaccggggaaatcggctcctacaccggagtgaaattagaggttgaaaaaacgg
1563	ctccagcggagttcaccggggaaatcggctcctacaccggagtgaaattagaggttgaaaaaacggaggcgaataaagttattttaaaaaatggagaagc
1564	ctacaccggagtgaaattagaggttgaaaaaacggaggcgaataaagttattttaaaaaatggagaagcggtcctagtaccggcggccgattttaagccc
1565	gaggcgaataaagttattttaaaaaatggagaagcggtcctagtaccggcggccgattttaagccctttcctgatcgccgactagcggtctggatcatgg
1566	tcctagtaccggcggccgattttaagccctttcctgatcgccgactagcggtctggatcatggagtcaggctctatgcccctggagggtcccccctataa
1567	tttcctgatcgccgactagcggtctggatcatggagtcaggctctatgcccctggagggtcccccctataagcggaaaaaggagggtggggggaatgacc
1568	gagtcaggctctatgcccctggagggtcccccctataagcggaaaaaggagggtggggggaatgacccgccggttcctaagcatatctcgccgtatactc
1569	tataagcggaaaaaggagggtggggggaatgacccgccggttcctaagcatatctcgccgtatactccgcgcacgcgtattgccattgaggtggaaaagg
1570	ccgccggttcctaagcatatctcgccgtatactccgcgcacgcgtattgccattgaggtggaaaaggcctttgatgactgtatgcgtcaaaactggtgta
1571	ccgcgcacgcgtattgccattgaggtggaaaaggcctttgatgactgtatgcgtcaaaactggtgtagtgtcaataatccctatcttgccaagtcggtct
1572	ggcctttgatgactgtatgcgtcaaaactggtgtagtgtcaataatccctatcttgccaagtcggtctccttgctgtctttcttgtcgctcaaccatccc
1573	agtgtcaataatccctatcttgccaagtcggtctccttgctgtctttcttgtcgctcaaccatcccaccgagtttattaaggtactgccgcttatagact
1574	tccttgctgtctttcttgtcgctcaaccatcccaccgagtttattaaggtactgccgcttatagactttgaccccttggtgaccttttatctacttcttg
1575	cccaccgagtttattaaggtactgccgcttatagactttgaccccttggtgaccttttatctacttcttgagccctataaaacgcatggggatgactttt
1576	tgaccccttggtgaccttttatctacttcttgagccctataaaacgcatggggatgactttttaattccggaaaccattttattcggccctaccggatgg
1577	gagccctataaaacgcatggggatgactttttaattccggaaaccattttattcggccctaccggatggaatggtacagatctgtatcaaagtgccatgc
1578	ccggaaaccattttattcggccctaccggatggaatggtacagatctgtatcaaagtgccatgctggagtttaaaaagttttttacccagattactcgcc
1579	ggaatggtacagatctgtatcaaagtgccatgctggagtttaaaaagttttttacccagattactcgccaaacctttatggacatagccgattcggctac
1580	ctggagtttaaaaagttttttacccagattactcgccaaacctttatggacatagccgattcggctactaaggaggtagatgttcccatatgttactcgg
1581	cgccaaacctttatggacatagccgattcggctactaaggaggtagatgttcccatatgttactcggatcccgaaaccgtacattcctatgccaatcacg
1582	actaaggaggtagatgttcccatatgttactcggatcccgaaaccgtacattcctatgccaatcacgtgcgtactgaaattttgcatcacaatgccgtca
1583	gatcccgaaaccgtacattcctatgccaatcacgtgcgtactgaaattttgcatcacaatgccgtcaataaggttacaacacctaacctcgtcgtgcagg
1584	gtgcgtactgaaattttgcatcacaatgccgtcaataaggttacaacacctaacctcgtcgtgcaggcctataatgagctcgagcaaaccaataccatac
1585	caataaggttacaacacctaacctcgtcgtgcaggcctataatgagctcgagcaaaccaataccatacgacattacggccctattttcccggaaagtacc
1586	gcctataatgagctcgagcaaaccaataccatacgacattacggccctattttcccggaaagtaccatcaacgcactgcgtttttggaaaaagctgtggc
1587	cgacattacggccctattttcccggaaagtaccatcaacgcactgcgtttttggaaaaagctgtggcaggatgaacagcgatttgttatccacggcctgc
1588	tcaacgcactgcgtttttggaaaaagctgtggcaggatgaacagcgatttgttatccacggcctgcaccgcacgttgatggatcaacccacctatgaaac
1589	caggatgaacagcgatttgttatccacggcctgcaccgcacgttgatggatcaacccacctatgaaacctctgagtttgcagagatcgttagaaatttac
1590	caccgcacgttgatggatcaacccacctatgaaacctctgagtttgcagagatcgttagaaatttacggttttcgcgtcccggcaataactatataaacg
1591	acctctgagtttgcagagatcgttagaaatttacggttttcgcgtcccggcaataactatataaacgagcttaatattacaagtcccgctatgtacggcg
1592	cggttttcgcgtcccggcaataactatataaacgagcttaatattacaagtcccgctatgtacggcgacaagcataccaccggagatattgcgcccaatg
1593	cgagcttaatattacaagtcccgctatgtacggcgacaagcataccaccggagatattgcgcccaatgatagatttgccatgttggtggcctttatcaac
1594	gacaagcataccaccggagatattgcgcccaatgatagatttgccatgttggtggcctttatcaacagtactgactttttatacaccgcgattcccgagg
1595	gatagatttgccatgttggtggcctttatcaacagtactgactttttatacaccgcgattcccgaggaaaaggtaggggggaatgaaacccaaaccagta
1596	gtactgactttttatacaccgcgattcccgaggaaaaggtaggggggaatgaaacccaaaccagtagccttacagacctagttccaacacggctacactc
1597	ggaaaaggtaggggggaatgaaacccaaaccagtagccttacagacctagttccaacacggctacactcttttttaaatcataatctaagcaaacttaaa
1598	agccttacagacctagttccaacacggctacactcttttttaaatcataatctaagcaaacttaaaatcttaaaccgcgcgcagcaaacggttagaaata
1599	tcttttttaaatcataatctaagcaaacttaaaatcttaaaccgcgcgcagcaaacggttagaaatattctttcaaatgattgtcttaatcaactgaaac
1600	atcttaaaccgcgcgcagcaaacggttagaaatattctttcaaatgattgtcttaatcaactgaaacattatgttaaacacacgggaaaaaatgaaatac
1601	attctttcaaatgattgtcttaatcaactgaaacattatgttaaacacacgggaaaaaatgaaatactaaagttacttcaagaataagtatgttgatacc
1602	cattatgttaaacacacgggaaaaaatgaaatactaaagttacttcaagaataagtatgttgatacctgtggtgtgttttacctgtgggtttcctattgg
1603	ctaaagttacttcaagaataagtatgttgatacctgtggtgtgttttacctgtgggtttcctattggaacctacgcggcaatttttgacaaggctcgtac
1604	cctgtggtgtgttttacctgtgggtttcctattggaacctacgcggcaatttttgacaaggctcgtaccgagtatattaaaaccaaaatgggcggaacat
1605	ggaacctacgcggcaatttttgacaaggctcgtaccgagtatattaaaaccaaaatgggcggaacattgccgcaaaatatcccattagatgcttctctcc
1606	ccgagtatattaaaaccaaaatgggcggaacattgccgcaaaatatcccattagatgcttctctccagattgagttaaaagacctcattacagctctggg
1607	tgccgcaaaatatcccattagatgcttctctccagattgagttaaaagacctcattacagctctgggaatcccaatgcgggtgtgttgtcgcactcattt
1608	ccagattgagttaaaagacctcattacagctctgggaatcccaatgcgggtgtgttgtcgcactcatttaattactacgttggattatcgtaaatattat
1609	gggaatcccaatgcgggtgtgttgtcgcactcatttaattactacgttggattatcgtaaatattattaatatctaaaattgaaaaaatatttttaatgt
1610	aattactacgttggattatcgtaaatattattaatatctaaaattgaaaaaatatttttaatgttactagtaaaaatgactacacacatctttcacgcag
1611	tatctaaaattgaaaaaatatttttaatgttactagtaaaaatgactacacacatctttcacgcagatgatctcctacaagcattgcaacaagcaaaagc
1612	ctagtaaaaatgactacacacatctttcacgcagatgatctcctacaagcattgcaacaagcaaaagcagaaaaaaatttttcatctgtattttctttag
1613	cgcagatgatctcctacaagcattgcaacaagcaaaagcagaaaaaaatttttcatctgtattttctttagattgggataaattacgcacagcgaagcgt
1614	gcagaaaaaaatttttcatctgtattttctttagattgggataaattacgcacagcgaagcgtaatacaacggttaaatatgttacggtcaatgtcatag
1615	agattgggataaattacgcacagcgaagcgtaatacaacggttaaatatgttacggtcaatgtcatagtaaaaggcaaaaaagctccgctaatgtttaac
1616	caacggttaaatatgttacggtcaatgtcatagtaaaaggcaaaaaagctccgctaatgtttaactttcaaaatgaaaaacatgtaggaaccattcctcc
1617	gtaaaaggcaaaaaagctccgctaatgtttaactttcaaaatgaaaaacatgtaggaaccattcctcccagtaccgatgaagaggttatacggatgaatg
1618	ctttcaaaatgaaaaacatgtaggaaccattcctcccagtaccgatgaagaggttatacggatgaatgctgaaaatccaaagtttttggtgaaaaaacgt
1619	tcccagtaccgatgaagaggttatacggatgaatgctgaaaatccaaagtttttggtgaaaaaacgtgacagggatccctgtttgcagttcaacaaatac
1620	tgctgaaaatccaaagtttttggtgaaaaaacgtgacagggatccctgtttgcagttcaacaaatacaaaatctcgccgccattggaagatgatggtctc
1621	cgtgacagggatccctgtttgcagttcaacaaatacaaaatctcgccgccattggaagatgatggtctcactgttaaaaagaatgagcagggtgaagaaa
1622	caaaatctcgccgccattggaagatgatggtctcactgttaaaaagaatgagcagggtgaagaaatataccccggcgacgaagaaaaatctaagttgttt
1623	cactgttaaaaagaatgagcagggtgaagaaatataccccggcgacgaagaaaaatctaagttgtttcaaattattgaactgttagaagaagcctttgaa
1624	ataccccggcgacgaagaaaaatctaagttgtttcaaattattgaactgttagaagaagcctttgaagacgctgtgcaaaaaggtcctgaagccatgaaa
1625	tcaaattattgaactgttagaagaagcctttgaagacgctgtgcaaaaaggtcctgaagccatgaaaacgaaacatgttataaaattaattcaaagaaaa
1626	gacgctgtgcaaaaaggtcctgaagccatgaaaacgaaacatgttataaaattaattcaaagaaaaatttctaatagcgcggttaaaaacgcagacaaac
1627	aacgaaacatgttataaaattaattcaaagaaaaatttctaatagcgcggttaaaaacgcagacaaacctttgccgaatcctatcgcacgcattcgtatt
1628	aatttctaatagcgcggttaaaaacgcagacaaacctttgccgaatcctatcgcacgcattcgtattaaaatcaatcccgctacaagtatactaacacca
1629	cctttgccgaatcctatcgcacgcattcgtattaaaatcaatcccgctacaagtatactaacaccaatattgcttgataaaaataagcccattactttac
1630	aaaatcaatcccgctacaagtatactaacaccaatattgcttgataaaaataagcccattactttacagaatggtaaaacaagctttgaagagttaaaag
1631	ccaatattgcttgataaaaataagcccattactttacagaatggtaaaacaagctttgaagagttaaaagatgaagacggcgttaaggccaatccggata
1632	cagaatggtaaaacaagctttgaagagttaaaagatgaagacggcgttaaggccaatccggataatattcataagcttatagaatcgcattctatacatg
1633	agatgaagacggcgttaaggccaatccggataatattcataagcttatagaatcgcattctatacatgatggcatcattaatgctagatctatttgcatc
1634	attcataagcttatagaatcgcattctatacatgatggcatcattaatgctagatctatttgcatcagcaatatgggcatttcatttccgctttgcttgg
1635	tgatggcatcattaatgctagatctatttgcatcagcaatatgggcatttcatttccgctttgcttggaaatgggagttgtaaaagtttttgaaaaaaat
1636	cagcaatatgggcatttcatttccgctttgcttggaaatgggagttgtaaaagtttttgaaaaaaataatgggattgatgtgaactccatttatggctca
1637	ggaaatgggagttgtaaaagtttttgaaaaaaataatgggattgatgtgaactccatttatggctcagacgatatttcaactcttgttaatcagattgct
1638	taatgggattgatgtgaactccatttatggctcagacgatatttcaactcttgttaatcagattgctattgcttaaacaatttgctcaaaacaagcttat
1639	cagacgatatttcaactcttgttaatcagattgctattgcttaaacaatttgctcaaaacaagcttataaacgtttcttaggtatgcgatacgtaaatcc
1640	gctattgcttaaacaatttgctcaaaacaagcttataaacgtttcttaggtatgcgatacgtaaatcctaattctttaataagttctttttcagtagtga
1641	aacgtttcttaggtatgcgatacgtaaatcctaattctttaataagttctttttcagtagtgatttttagaggtactaaagtttgatttttaaataatcc
1642	cctaattctttaataagttctttttcagtagtgatttttagaggtactaaagtttgatttttaaataatccatactgatttagcttataattcttttttt
1643	ttagaggtactaaagtttgatttttaaataatccatactgatttagcttataattctttttttttaacgcagctcgaattcttattaaataagaaacggg
1644	tccatactgatttagcttataattctttttttttaacgcagctcgaattcttattaaataagaaacgggacccgtaaaatgaagtactgcgtatggcttt
1645	taacgcagctcgaattcttattaaataagaaacgggacccgtaaaatgaagtactgcgtatggcttttcctcggctaaggccgtaaaaagatcaagttga
1646	cgggacccgtaaaatgaagtactgcgtatggcttttcctcggctaaggccgtaaaaagatcaagttgatatgtgttttttttccattcaataaaaagtac
1647	tcctcggctaaggccgtaaaaagatcaagttgatatgtgttttttttccattcaataaaaagtacacactttcgttctccgcagacttttacagaaaaag
1648	atatgtgttttttttccattcaataaaaagtacacactttcgttctccgcagacttttacagaaaaagaaagatcctttatgcgaatgttgggcaggacg
1649	cacactttcgttctccgcagacttttacagaaaaagaaagatcctttatgcgaatgttgggcaggacgtgttttaaaagttttttttctggaacaataat
1650	gaaagatcctttatgcgaatgttgggcaggacgtgttttaaaagttttttttctggaacaataataagaagatccacgtcattaagcattttctcttcgc
1651	cgtgttttaaaagttttttttctggaacaataataagaagatccacgtcattaagcattttctcttcgcgtcttaagctaccaacagcaacgatgttttt
1652	aagaagatccacgtcattaagcattttctcttcgcgtcttaagctaccaacagcaacgatgttttttgataaaatttttataagttgtccattatattca
1653	cgcgtcttaagctaccaacagcaacgatgttttttgataaaatttttataagttgtccattatattcaaacgcaagtcgggagcgtaagtcatttacaat
1654	tgataaaatttttataagttgtccattatattcaaacgcaagtcgggagcgtaagtcatttacaattttttttccttgaataagcgttaacattttatat
1655	caaacgcaagtcgggagcgtaagtcatttacaattttttttccttgaataagcgttaacattttatatttaatattaaaatcttttcattttatatatta
1656	tttttccttgaataagcgttaacattttatatttaatattaaaatcttttcattttatatattatatacgcaaaatggcacttgatggttcaagtggtgg
1657	taatattaaaatcttttcattttatatattatatacgcaaaatggcacttgatggttcaagtggtggaggctctaatgtagaaacattacttatagtagc
1658	tatacgcaaaatggcacttgatggttcaagtggtggaggctctaatgtagaaacattacttatagtagcaatcattgtggttattatggcaatcatgctt
1659	ggtggaggctctaatgtagaaacattacttatagtagcaatcattgtggttattatggcaatcatgctttactatttttggtggatgccccgccagcaaa
1660	agcaatcattgtggttattatggcaatcatgctttactatttttggtggatgccccgccagcaaaaaaaatgtagcaaggctgaagaatgcacatgtaat
1661	ttactatttttggtggatgccccgccagcaaaaaaaatgtagcaaggctgaagaatgcacatgtaataacggaagctgttccctaaaaacaagttaaaac
1662	aaaatgtagcaaggctgaagaatgcacatgtaataacggaagctgttccctaaaaacaagttaaaacatgcaattatatgcatgcatataaacgcatgca
1663	taacggaagctgttccctaaaaacaagttaaaacatgcaattatatgcatgcatataaacgcatgcatataaacgcatacatataaaatgcgtaaatact
1664	catgcaattatatgcatgcatataaacgcatgcatataaacgcatacatataaaatgcgtaaatactatataaaaaactataacatatcaatcaaggaat
1665	gcatataaacgcatacatataaaatgcgtaaatactatataaaaaactataacatatcaatcaaggaatcaacacttttataattttccgtaatatattt
1666	ctatataaaaaactataacatatcaatcaaggaatcaacacttttataattttccgtaatatatttttcatccataatgatgtcagagtacatggtccct
1667	caacacttttataattttccgtaatatatttttcatccataatgatgtcagagtacatggtccctatgcgaggaacagagcccataagggtaggcgcggc
1668	tcatccataatgatgtcagagtacatggtccctatgcgaggaacagagcccataagggtaggcgcggcaataccgtaaatgggattcacggcggagtcaa
1669	tatgcgaggaacagagcccataagggtaggcgcggcaataccgtaaatgggattcacggcggagtcaaccgcagcatctgtcaagacctggactggagac
1670	gcaataccgtaaatgggattcacggcggagtcaaccgcagcatctgtcaagacctggactggagacgacaaggccattcgcaacaacacgttggaaggct
1671	aaccgcagcatctgtcaagacctggactggagacgacaaggccattcgcaacaacacgttggaaggctctcttgcattaagccctgccttttctagagag
1672	gacaaggccattcgcaacaacacgttggaaggctctcttgcattaagccctgccttttctagagaggtaacctgtcccgttcttgtcatgagatctgcgt
1673	ctctcttgcattaagccctgccttttctagagaggtaacctgtcccgttcttgtcatgagatctgcgtacatgagtaaatgacgatggttgggacccttg
1674	ggtaacctgtcccgttcttgtcatgagatctgcgtacatgagtaaatgacgatggttgggacccttgtcccccataaccgttctaatttcactaataatt
1675	gtacatgagtaaatgacgatggttgggacccttgtcccccataaccgttctaatttcactaataattttttgccgtgccgcttctatgccgtaaagctcc
1676	gtcccccataaccgttctaatttcactaataattttttgccgtgccgcttctatgccgtaaagctccatggtgtctcctatagaggacgatacgatggtg
1677	ttttgccgtgccgcttctatgccgtaaagctccatggtgtctcctatagaggacgatacgatggtgtatgggtcgatgttatcatcaagcattgcgccaa
1678	catggtgtctcctatagaggacgatacgatggtgtatgggtcgatgttatcatcaagcattgcgccaaaaatattagtcccgtttgttttgatggcgtag
1679	tgggtcgatgttatcatcaagcattgcgccaaaaatattagtcccgtttgttttgatggcgtagatattgtctagtcttaccagtttcccctgggcatcc
1680	aaatattagtcccgtttgttttgatggcgtagatattgtctagtcttaccagtttcccctgggcatccacacggtggcgcataagcttaacaacattcgc
1681	atattgtctagtcttaccagtttcccctgggcatccacacggtggcgcataagcttaacaacattcgcatttttgatgcctggtattcctctaatcgtgc
1682	tccacacggtggcgcataagcttaacaacattcgcatttttgatgcctggtattcctctaatcgtgctatttaatagtttatccaccacatttacggcaa
1683	gcatttttgatgcctggtattcctctaatcgtgctatttaatagtttatccaccacatttacggcaattttttcatccgtagccattcgggtattggtac
1684	ctatttaatagtttatccaccacatttacggcaattttttcatccgtagccattcgggtattggtactgcgtctaaaggcgctttcccgtaggtatatgc
1685	tttttcatccgtagccattcgggtattggtactgcgtctaaaggcgctttcccgtaggtatatgcgaataatgatgggaatccctgaggccgtgttttcc
1686	ctgcgtctaaaggcgctttcccgtaggtatatgcgaataatgatgggaatccctgaggccgtgttttccacagaatgcatgatgtaggtgttggggtgtt
1687	cgaataatgatgggaatccctgaggccgtgttttccacagaatgcatgatgtaggtgttggggtgtttagctcttagactattaataatactttctagac
1688	tccacagaatgcatgatgtaggtgttggggtgtttagctcttagactattaataatactttctagactaatgctttttaatatcatggttgttttgttta
1689	tagctcttagactattaataatactttctagactaatgctttttaatatcatggttgttttgtttaattccaagcggatacaccagtttgcaatatcctc
1690	ctaatgctttttaatatcatggttgttttgtttaattccaagcggatacaccagtttgcaatatcctctgggggctgtagtagaggatggttttccagaa
1691	ccaagcggatacaccagtttgcaatatcctctgggggctgtagtagaggatggttttccagaaaatccgtcatccattccacatcacttgcaaaatcggg
1692	cctctgggggctgtagtagaggatggttttccagaaaatccgtcatccattccacatcacttgcaaaatcggggtacatcacatttttttttgtgcttga
1693	aaatccgtcatccattccacatcacttgcaaaatcggggtacatcacatttttttttgtgcttgaatacgtttcgtacaataggtgccactgcaatatca
1694	cggggtacatcacatttttttttgtgcttgaatacgtttcgtacaataggtgccactgcaatatcaaccgttcgaacgttataagctctatgctgttagc
1695	acgtttcgtacaataggtgccactgcaatatcaaccgttcgaacgttataagctctatgctgttagcaatttcttgcgcatatgttttatttgtttccac
1696	aaccgttcgaacgttataagctctatgctgttagcaatttcttgcgcatatgttttatttgtttccacttccgggttctttagacgtaaaagcatttcag
1697	gcaatttcttgcgcatatgttttatttgtttccacttccgggttctttagacgtaaaagcatttcagaggattgttcagcctctacgggcttcgcgctaa
1698	acttccgggttctttagacgtaaaagcatttcagaggattgttcagcctctacgggcttcgcgctaaagatctcctggggccgcacaattcccgacttgt
1699	gaggattgttcagcctctacgggcttcgcgctaaagatctcctggggccgcacaattcccgacttgttggttcccccggccacggaccggtggtgggagt
1700	taaagatctcctggggccgcacaattcccgacttgttggttcccccggccacggaccggtggtgggagtccagcatatattgtgtcaagggctctgatac
1701	ttggttcccccggccacggaccggtggtgggagtccagcatatattgtgtcaagggctctgatacggactgcgccgccaggattcccactgcctcaccgt
1702	gtccagcatatattgtgtcaagggctctgatacggactgcgccgccaggattcccactgcctcaccgtagttaataagactttgagtatattgtagcctt
1703	actgcgccgccaggattcccactgcctcaccgtagttaataagactttgagtatattgtagccttatgaggtccaggatggcactcatctgctcgcaggt
1704	gtagttaataagactttgagtatattgtagccttatgaggtccaggatggcactcatctgctcgcaggtaatgtttaatgttttaacggttgccagttcg
1705	atgaggtccaggatggcactcatctgctcgcaggtaatgtttaatgttttaacggttgccagttcgatgcgaataagcatgcgcatcagagaggcagccc
1706	gtaatgtttaatgttttaacggttgccagttcgatgcgaataagcatgcgcatcagagaggcagcccgtttaagataaacgggtatgggcgtttgtagtc
1707	cgatgcgaataagcatgcgcatcagagaggcagcccgtttaagataaacgggtatgggcgtttgtagtcgttcctgaatgttgttaataaacacgtatgg
1708	gcccgtttaagataaacgggtatgggcgtttgtagtcgttcctgaatgttgttaataaacacgtatggaagatttttgcaaaacgttttgaccatcgcgt
1709	cgttcctgaatgttgttaataaacacgtatggaagatttttgcaaaacgttttgaccatcgcgtatttttgtagaatacttttttcgtcgaagggaagca
1710	gatttttgcaaaacgttttgaccatcgcgtatttttgtagaatacttttttcgtcgaagggaagcacgccactggtggagctcagtagaatgttttttac
1711	tttgtagaatacttttttcgtcgaagggaagcacgccactggtggagctcagtagaatgttttttacgatgctggccacgtttaccggcacctgtctaac
1712	gcacgccactggtggagctcagtagaatgttttttacgatgctggccacgtttaccggcacctgtctaacatctgtaagcagctgactgaaattaaaatt
1713	acgatgctggccacgtttaccggcacctgtctaacatctgtaagcagctgactgaaattaaaattttcgacgtttaggaagatctgtcgatatttatctc
1714	acatctgtaagcagctgactgaaattaaaattttcgacgtttaggaagatctgtcgatatttatctctatcctttttaaggcgtgaaaattcttcttcaa
1715	tcgacgtttaggaagatctgtcgatatttatctctatcctttttaaggcgtgaaaattcttcttcaaacaagggcgattgtatcccggtgtacttgaatt
1716	ctatcctttttaaggcgtgaaaattcttcttcaaacaagggcgattgtatcccggtgtacttgaatttgtcttcaagttcctggtccgacagcatgatgg
1717	acaagggcgattgtatcccggtgtacttgaatttgtcttcaagttcctggtccgacagcatgatggtttcaaaccgtacggtttcaagctggcgcgcatc
1718	ttgtcttcaagttcctggtccgacagcatgatggtttcaaaccgtacggtttcaagctggcgcgcatcaaggccgtcctctccgtacaactgctgcacaa
1719	gtttcaaaccgtacggtttcaagctggcgcgcatcaaggccgtcctctccgtacaactgctgcacaagacgcgtatcgatggaaacccgtcggtaataat
1720	tcaaggccgtcctctccgtacaactgctgcacaagacgcgtatcgatggaaacccgtcggtaataatccacaatacaggattgaaggccaaagatggctt
1721	agacgcgtatcgatggaaacccgtcggtaataatccacaatacaggattgaaggccaaagatggctttacggttggcatagcctgtggatgatgtcgata
1722	tccacaatacaggattgaaggccaaagatggctttacggttggcatagcctgtggatgatgtcgataatgctttgttgatcaagtcgaatcttccattca
1723	cggttggcatagcctgtggatgatgtcgataatgctttgttgatcaagtcgaatcttccattcatttccccaaagataaattcaggggaggtaaggcccg
1724	tgctttgttgatcaagtcgaatcttccattcatttccccaaagataaattcaggggaggtaaggcccgcaatatagctgttgcagatgaacccgtaggcc
1725	atttccccaaagataaattcaggggaggtaaggcccgcaatatagctgttgcagatgaacccgtaggcctgcgcctccagggcaaacctggggtagtaca
1726	ccgcaatatagctgttgcagatgaacccgtaggcctgcgcctccagggcaaacctggggtagtacaccagggtcctaccgaaggaaaactggggttgaat
1727	gcctgcgcctccagggcaaacctggggtagtacaccagggtcctaccgaaggaaaactggggttgaatgcgttgtgtattaatttcaatttggccgatgc
1728	ccagggtcctaccgaaggaaaactggggttgaatgcgttgtgtattaatttcaatttggccgatgcccgccatgatgtgaatcatattggggtttgagcc
1729	tgcgttgtgtattaatttcaatttggccgatgcccgccatgatgtgaatcatattggggtttgagcccttggcgccagtggccaccatctgaaaaagccc
1730	cccgccatgatgtgaatcatattggggtttgagcccttggcgccagtggccaccatctgaaaaagcccattggtttccggattaatggaattcataatcg
1731	gcccttggcgccagtggccaccatctgaaaaagcccattggtttccggattaatggaattcataatcggctttaaaattctatcgggaaatttaagcgca
1732	ccattggtttccggattaatggaattcataatcggctttaaaattctatcgggaaatttaagcgcattcagctgcaatttttcgtagaagtcatgcgttg
1733	cggctttaaaattctatcgggaaatttaagcgcattcagctgcaatttttcgtagaagtcatgcgttgtcaggcctataggcggcatgatgtctccatga
1734	cagctgcaatttttcgtagaagtcatgcgttgtcaggcctataggcggcatgatgtctccatgaagcagccggttgtttatttcctccgactcaagcagc
1735	gtcaggcctataggcggcatgatgtctccatgaagcagccggttgtttatttcctccgactcaagcagcagttcattgataatttcttggacctcctgat
1736	aagcagccggttgtttatttcctccgactcaagcagcagttcattgataatttcttggacctcctgatgtgcctccggggttaggagcatgtcggccgtg
1737	agcagttcattgataatttcttggacctcctgatgtgcctccggggttaggagcatgtcggccgtggacactgtgaatccggcgttgcgcacgtagttta
1738	tgtgcctccggggttaggagcatgtcggccgtggacactgtgaatccggcgttgcgcacgtagtttagggcgagctgctgggtcgcaaatatcattttca
1739	gacactgtgaatccggcgttgcgcacgtagtttagggcgagctgctgggtcgcaaatatcattttcaaggcctgctgcggcccatacctacgcgaaataa
1740	agggcgagctgctgggtcgcaaatatcattttcaaggcctgctgcggcccatacctacgcgaaataaggtgatagattccaccggaggaacccgctccga
1741	aaggcctgctgcggcccatacctacgcgaaataaggtgatagattccaccggaggaacccgctccgacggcctttttgtcaaggacgccttcaatgagtt
1742	aggtgatagattccaccggaggaacccgctccgacggcctttttgtcaaggacgccttcaatgagttcgccgttgcgtatttgtgtagagatgtcctgct
1743	acggcctttttgtcaaggacgccttcaatgagttcgccgttgcgtatttgtgtagagatgtcctgcttgttataatgcatgtagggtgcatacacttctg
1744	cgccgttgcgtatttgtgtagagatgtcctgcttgttataatgcatgtagggtgcatacacttctgagtaccatgtgggggctcgttgataattgatggg
1745	gcttgttataatgcatgtagggtgcatacacttctgagtaccatgtgggggctcgttgataattgatgggggtctgcctcagtagcatagatacaaccga
1746	tgagtaccatgtgggggctcgttgataattgatgggggtctgcctcagtagcatagatacaaccgatttgccatccagcaggtcagttggggagtagttg
1747	gggtctgcctcagtagcatagatacaaccgatttgccatccagcaggtcagttggggagtagttggcaaaacaaggtgggtcggtttgggttgtttgaaa
1748	ttgccatccagcaggtcagttggggagtagttggcaaaacaaggtgggtcggtttgggttgtttgaaacaaccccatggcgtgcagcttgttcatcacat
1749	caaaacaaggtgggtcggtttgggttgtttgaaacaaccccatggcgtgcagcttgttcatcacatttttccccatgggggtgttcgtgcgtgtaagcaa
1750	aaacaaccccatggcgtgcagcttgttcatcacatttttccccatgggggtgttcgtgcgtgtaagcaaaaagcttcccaccgtggagtcctgcacctgc
1751	tttttccccatgggggtgttcgtgcgtgtaagcaaaaagcttcccaccgtggagtcctgcacctgcccattaacgggacccgagctctttgtggaaatga
1752	aaaaagcttcccaccgtggagtcctgcacctgcccattaacgggacccgagctctttgtggaaatgaaccagtttcgcacagaacaaagtagttcggcct
1753	ccattaacgggacccgagctctttgtggaaatgaaccagtttcgcacagaacaaagtagttcggcctcaacgcggctcatgacgctccagggaacccaga
1754	aaccagtttcgcacagaacaaagtagttcggcctcaacgcggctcatgacgctccagggaacccagagattcatctgatccccgtcaaagtccgcattat
1755	tcaacgcggctcatgacgctccagggaacccagagattcatctgatccccgtcaaagtccgcattataccaggcacatgcgctgacattcatttgaaacg
1756	gattcatctgatccccgtcaaagtccgcattataccaggcacatgcgctgacattcatttgaaacgtagaaatttttgggttttcaagaacgacaatccg
1757	ccaggcacatgcgctgacattcatttgaaacgtagaaatttttgggttttcaagaacgacaatccggtgaacccctatgctgcttcgttcgagagaaggc
1758	cgtagaaatttttgggttttcaagaacgacaatccggtgaacccctatgctgcttcgttcgagagaaggctggcgattaaaaaacgcgacgtcgccagtg
1759	cggtgaacccctatgctgcttcgttcgagagaaggctggcgattaaaaaacgcgacgtcgccagtgacgacgtcacggtaaaggatgtctcctacctcca
1760	ggctggcgattaaaaaacgcgacgtcgccagtgacgacgtcacggtaaaggatgtctcctacctccagcctaaagtcttgtttgagaccctcaatgtcgt
1761	acgacgtcacggtaaaggatgtctcctacctccagcctaaagtcttgtttgagaccctcaatgtcgtgaacggattgtgttatttgcttatacactcttg
1762	ccagcctaaagtcttgtttgagaccctcaatgtcgtgaacggattgtgttatttgcttatacactcttgaacaaccagggtactggcgctttccatttaa
1763	cgtgaacggattgtgttatttgcttatacactcttgaacaaccagggtactggcgctttccatttaaaaaatagggcattaatctattaatattataatg
1764	gaacaaccagggtactggcgctttccatttaaaaaatagggcattaatctattaatattataatgttgcactgtttccgcaacttgcagcgttcgtgcaa
1765	atagggcattaatctattaatattataatgttgcactgtttccgcaacttgcagcgttcgtgcaaaggaaatgggatagccaacctcgtccaggtgaagg
1766	tgcactgtttccgcaacttgcagcgttcgtgcaaaggaaatgggatagccaacctcgtccaggtgaaggtctgagttcccgcagatggtggaccggctga
1767	aaaggaaatgggatagccaacctcgtccaggtgaaggtctgagttcccgcagatggtggaccggctgatcgaccatacctggctgcccagtagggattta
1768	aggtctgagttcccgcagatggtggaccggctgatcgaccatacctggctgcccagtagggatttacgaattcttccctccttgcgaggaagtcttcgca
1769	atcgaccatacctggctgcccagtagggatttacgaattcttccctccttgcgaggaagtcttcgcatgatggagggagcagggcgtgcccccatgacga
1770	tttacgaattcttccctccttgcgaggaagtcttcgcatgatggagggagcagggcgtgcccccatgacgatcccacgctttcccgtgcctccctgggtt
1771	atgatggagggagcagggcgtgcccccatgacgatcccacgctttcccgtgcctccctgggttgcggtggtggaaacggaatccaacaaaaagttatagt
1772	cgatcccacgctttcccgtgcctccctgggttgcggtggtggaaacggaatccaacaaaaagttatagtaaagttgctgtatggtttgcaaattgcggtc
1773	gcggtggtggaaacggaatccaacaaaaagttatagtaaagttgctgtatggtttgcaaattgcggtcaatatttaaaggtattttttggccgcgcacga
1774	aagttgctgtatggtttgcaaattgcggtcaatatttaaaggtattttttggccgcgcacgatttgtaggtccttcgggatcagcagattctttcgaacc
1775	atatttaaaggtattttttggccgcgcacgatttgtaggtccttcgggatcagcagattctttcgaaccagatactgaatcacgttgttaatgtcgtgaa
1776	tgtaggtccttcgggatcagcagattctttcgaaccagatactgaatcacgttgttaatgtcgtgaaagctttgggggcctgacccgattcccaatctga
1777	accagatactgaatcacgttgttaatgtcgtgaaagctttgggggcctgacccgattcccaatctgatgccaggtcgtatgctgatgggggggatctgaa
1778	aagctttgggggcctgacccgattcccaatctgatgccaggtcgtatgctgatgggggggatctgaatggccttaagcacaagtttttcgggatgggagt
1779	atgccaggtcgtatgctgatgggggggatctgaatggccttaagcacaagtttttcgggatgggagtttttacttcgccccagttttacaacggtgtcgt
1780	ggccttaagcacaagtttttcgggatgggagtttttacttcgccccagttttacaacggtgtcgtaggttacgcgcgaaaaaatctctctgatgatctgc
1781	tacttcgccccagttttacaacggtgtcgtaggttacgcgcgaaaaaatctctctgatgatctgcgggtacagtttgtcaatcttgccctgctgatccgc
1782	gtaggttacgcgcgaaaaaatctctctgatgatctgcgggtacagtttgtcaatcttgccctgctgatccgcccaaaaggtaaaataatcttccgagtcc
1783	ctgcgggtacagtttgtcaatcttgccctgctgatccgcccaaaaggtaaaataatcttccgagtccttaacaattttggggtgtactgccttacagacg
1784	ccgcccaaaaggtaaaataatcttccgagtccttaacaattttggggtgtactgccttacagacgtagcactgctttccttcggtttggcttgaagccgc
1785	aacaattttggggtgtactgccttacagacgtagcactgctttccttcggtttggcttgaagccgcttcaataagacgcttaggcctaataaggtgctcg
1786	tagcactgctttccttcggtttggcttgaagccgcttcaataagacgcttaggcctaataaggtgctcgtacctctttaggtcaacgatgggagccccgc
1787	ccgcttcaataagacgcttaggcctaataaggtgctcgtacctctttaggtcaacgatgggagccccgcagttgagacatataacccttaaccatcgtcg
1788	tcgtacctctttaggtcaacgatgggagccccgcagttgagacatataacccttaaccatcgtcgtatttcggcgatgaagagcggctgaagcaccggag
1789	agttgagacatataacccttaaccatcgtcgtatttcggcgatgaagagcggctgaagcaccggagcatgcatctgcagtatcccagggtgtcccataca
1790	atttcggcgatgaagagcggctgaagcaccggagcatgcatctgcagtatcccagggtgtcccatacattgcttgcgctggtgtgagcaagtgatgcatt
1791	gcatgcatctgcagtatcccagggtgtcccatacattgcttgcgctggtgtgagcaagtgatgcatttataatggtgatcggtggttcccattcgcgcat
1792	cattgcttgcgctggtgtgagcaagtgatgcatttataatggtgatcggtggttcccattcgcgcatcatagatacccccttcggcgggaagggtgccct
1793	tataatggtgatcggtggttcccattcgcgcatcatagatacccccttcggcgggaagggtgccctcaaataaattagaaatggtaacctccataacgcc
1794	tcatagatacccccttcggcgggaagggtgccctcaaataaattagaaatggtaacctccataacgccttgcctcttatgatcattgtcaccggcaatat
1795	caaataaattagaaatggtaacctccataacgccttgcctcttatgatcattgtcaccggcaatattgaactgaacggcggctatttcggcatatccagc
1796	gccttgcctcttatgatcattgtcaccggcaatattgaactgaacggcggctatttcggcatatccagcctccatatttttgctaaatacataataaaac
1797	ttgaactgaacggcggctatttcggcatatccagcctccatatttttgctaaatacataataaaacttcaaatgttaaaaaaaaataacatcggttggca
1798	gcctccatatttttgctaaatacataataaaacttcaaatgttaaaaaaaaataacatcggttggcatatttttttgttaaaaccaagtgttaaatgatt
1799	caaatgttaaaaaaaaataacatcggttggcatatttttttgttaaaaccaagtgttaaatgatttctaaaacacttatcggttcacgaaaacctaccgc
1800	tatttttttgttaaaaccaagtgttaaatgatttctaaaacacttatcggttcacgaaaacctaccgcacgggcctgaagaggaatgccagttttggggg
1801	ctaaaacacttatcggttcacgaaaacctaccgcacgggcctgaagaggaatgccagttttgggggaaagctcggcatattccacggtaagctcttttcc
1802	cgcacgggcctgaagaggaatgccagttttgggggaaagctcggcatattccacggtaagctcttttccataaagatgttttttaaataaggcgggcgtg
1803	ggaaagctcggcatattccacggtaagctcttttccataaagatgttttttaaataaggcgggcgtgagtttttgaaaaagagcataacgatccgcgtac
1804	tccataaagatgttttttaaataaggcgggcgtgagtttttgaaaaagagcataacgatccgcgtacgtcaaatgcttaggagtgactacaaaccgcttt
1805	gagtttttgaaaaagagcataacgatccgcgtacgtcaaatgcttaggagtgactacaaaccgctttttgtttggcaattcgcaaacccataaaatggcg
1806	cgtcaaatgcttaggagtgactacaaaccgctttttgtttggcaattcgcaaacccataaaatggcgcctaagtcctttcccttttttccctgagtatag
1807	tttgtttggcaattcgcaaacccataaaatggcgcctaagtcctttcccttttttccctgagtatagtccactaaaataaattcagcgtctagcagcggt
1808	gcctaagtcctttcccttttttccctgagtatagtccactaaaataaattcagcgtctagcagcggtttcagcttggcaagatgcgctgagtggtagttg
1809	gtccactaaaataaattcagcgtctagcagcggtttcagcttggcaagatgcgctgagtggtagttgttgtatcccggctcatagggcccattggcattg
1810	tttcagcttggcaagatgcgctgagtggtagttgttgtatcccggctcatagggcccattggcattgcgtacgatggctccctcgtagccctccttaata
1811	ttgtatcccggctcatagggcccattggcattgcgtacgatggctccctcgtagccctccttaataaactgcgccttaagcctaagggcctcatccacat
1812	gcgtacgatggctccctcgtagccctccttaataaactgcgccttaagcctaagggcctcatccacattcttcacgctaaaattttcaacttggtggata
1813	aactgcgccttaagcctaagggcctcatccacattcttcacgctaaaattttcaacttggtggataaaggtaagatcttccttctgtttaaaaatatttg
1814	cattcttcacgctaaaattttcaacttggtggataaaggtaagatcttccttctgtttaaaaatatttgttaatagctgttgtctcttgttggaaggcat
1815	aaaggtaagatcttccttctgtttaaaaatatttgttaatagctgttgtctcttgttggaaggcatttgaagctgatcactccaaaaacagtcaaacacg
1816	tgttaatagctgttgtctcttgttggaaggcatttgaagctgatcactccaaaaacagtcaaacacgtaaaagtgcagctcggaggaatctgtcttcgca
1817	ttgaagctgatcactccaaaaacagtcaaacacgtaaaagtgcagctcggaggaatctgtcttcgcattcgcctgccccgcgatccattgcagaggtttg
1818	cgtaaaagtgcagctcggaggaatctgtcttcgcattcgcctgccccgcgatccattgcagaggtttgcggtgtaaataaagctcaccatccaaatatac
1819	attcgcctgccccgcgatccattgcagaggtttgcggtgtaaataaagctcaccatccaaatatactctcacgtctataaataaataaagctgtttgagc
1820	gcggtgtaaataaagctcaccatccaaatatactctcacgtctataaataaataaagctgtttgagctcttttttaatattgtcaagacctaaaaattcc
1821	ctctcacgtctataaataaataaagctgtttgagctcttttttaatattgtcaagacctaaaaattcctttttcgtgcgcgaatacaagagaatgctacc
1822	gctcttttttaatattgtcaagacctaaaaattcctttttcgtgcgcgaatacaagagaatgctaccatcgccctgctggcaggccacagctcgaacgcc
1823	tttttcgtgcgcgaatacaagagaatgctaccatcgccctgctggcaggccacagctcgaacgccattacgcttgcgctgcacgatgggatctgtttctt
1824	ccatcgccctgctggcaggccacagctcgaacgccattacgcttgcgctgcacgatgggatctgtttcttcttcaaaaaatgtcttaggaattatattaa
1825	ccattacgcttgcgctgcacgatgggatctgtttcttcttcaaaaaatgtcttaggaattatattaaaatattttaccagcataggggggataattcctc
1826	cttcaaaaaatgtcttaggaattatattaaaatattttaccagcataggggggataattcctctatttgtgtgggctccccgcttttgtctggcatggcg
1827	atattttaccagcataggggggataattcctctatttgtgtgggctccccgcttttgtctggcatggcgattatatttactaagggcgtccttgaatgcc
1828	atttgtgtgggctccccgcttttgtctggcatggcgattatatttactaagggcgtccttgaatgcctgatggactaccgttgtggcattttttttaccc
1829	ggcgattatatttactaagggcgtccttgaatgcctgatggactaccgttgtggcattttttttacccaagttttttccctcggtaacacgtgtcatttt
1830	gcctgatggactaccgttgtggcattttttttacccaagttttttccctcggtaacacgtgtcatttttgatatccgcaccgccccttcttccacaaaaa
1831	ccaagttttttccctcggtaacacgtgtcatttttgatatccgcaccgccccttcttccacaaaaaattttgtgaaaatttcagcaacggcgtcttttac
1832	tgatatccgcaccgccccttcttccacaaaaaattttgtgaaaatttcagcaacggcgtcttttacatctgtggaaaacatctcatctgtgatgggaatg
1833	ttttgtgaaaatttcagcaacggcgtcttttacatctgtggaaaacatctcatctgtgatgggaatgatcgtgttgtgctgcaccacttgcacacaaata
1834	catctgtggaaaacatctcatctgtgatgggaatgatcgtgttgtgctgcaccacttgcacacaaataatccatgaggccttttttccgcttttcgtttc
1835	gatcgtgttgtgctgcaccacttgcacacaaataatccatgaggccttttttccgcttttcgtttcagactcaatcggaggaaaacaaaaaatgttgttt
1836	aatccatgaggccttttttccgcttttcgtttcagactcaatcggaggaaaacaaaaaatgttgtttgaatattgcccaggaaattgatttagcatggtt
1837	cagactcaatcggaggaaaacaaaaaatgttgtttgaatattgcccaggaaattgatttagcatggttttaacaataaaataagcctatcaattttttta
1838	tgaatattgcccaggaaattgatttagcatggttttaacaataaaataagcctatcaatttttttataatttgaatagttattccaaattcaatatggct
1839	tttaacaataaaataagcctatcaatttttttataatttgaatagttattccaaattcaatatggcttctttagataatttagtggcacgatatcagagg
1840	taatttgaatagttattccaaattcaatatggcttctttagataatttagtggcacgatatcagaggtgctttaatgaccagtctcttaaaaatagtact
1841	ggcttctttagataatttagtggcacgatatcagaggtgctttaatgaccagtctcttaaaaatagtactattgaacttgaaatacgttttcaacagata
1842	ggtgctttaatgaccagtctcttaaaaatagtactattgaacttgaaatacgttttcaacagataaattttttattattcaaaaccgtatatgaggcact
1843	tattgaacttgaaatacgttttcaacagataaattttttattattcaaaaccgtatatgaggcacttgtggcacaagagatccctagcaccatctcccac
1844	ttttttattattcaaaaccgtatatgaggcacttgtggcacaagagatccctagcaccatctcccacagcatccgctgcatcaaaaaagttcaccatgaa
1845	tgtggcacaagagatccctagcaccatctcccacagcatccgctgcatcaaaaaagttcaccatgaaaaccactgccgggaaaaaattttgccgtcggaa
1846	cagcatccgctgcatcaaaaaagttcaccatgaaaaccactgccgggaaaaaattttgccgtcggaaaatctttacttcaaaaaacagcctctcatgttt
1847	aaaccactgccgggaaaaaattttgccgtcggaaaatctttacttcaaaaaacagcctctcatgttttttaagttttcagagcctgcatctctgggctgt
1848	aaatctttacttcaaaaaacagcctctcatgttttttaagttttcagagcctgcatctctgggctgtaaggtctcgctggccatcgagcagcccattcgt
1849	tttaagttttcagagcctgcatctctgggctgtaaggtctcgctggccatcgagcagcccattcgtaaatttatcttggactcctccattctcgttcggc
1850	gtaaggtctcgctggccatcgagcagcccattcgtaaatttatcttggactcctccattctcgttcggctcaaaaatcgtacgacctttcgggtatctga
1851	aaatttatcttggactcctccattctcgttcggctcaaaaatcgtacgacctttcgggtatctgaactttggaaaatagagcttaccattgtaaagcagc
1852	gctcaaaaatcgtacgacctttcgggtatctgaactttggaaaatagagcttaccattgtaaagcagctgatgggaagcgaggtctctgcaaaacttgcc
1853	ctttggaaaatagagcttaccattgtaaagcagctgatgggaagcgaggtctctgcaaaacttgccgctttcaaaacgcttctgtttgacaccccagagc
1854	gctgatgggaagcgaggtctctgcaaaacttgccgctttcaaaacgcttctgtttgacaccccagagcaacaaacgacaaaaaatatgatgacgttaata
1855	gccgctttcaaaacgcttctgtttgacaccccagagcaacaaacgacaaaaaatatgatgacgttaataaacccagatgacgaatatctttacgaaatag
1856	gcaacaaacgacaaaaaatatgatgacgttaataaacccagatgacgaatatctttacgaaatagaaatagagtatacaggaaagcccgaatccctaacg
1857	aaacccagatgacgaatatctttacgaaatagaaatagagtatacaggaaagcccgaatccctaacggcggcagatgttataaaaattaaaaacacggtg
1858	aatagagtatacaggaaagcccgaatccctaacggcggcagatgttataaaaattaaaaacacggtgttgacacttatttctccaaaccatttaatgcta
1859	ggcggcagatgttataaaaattaaaaacacggtgttgacacttatttctccaaaccatttaatgctaacagcctaccaccaggccattgaattcattgcc
1860	gttgacacttatttctccaaaccatttaatgctaacagcctaccaccaggccattgaattcattgcctcccatatactgtcctcagaaatccttcttgct
1861	acagcctaccaccaggccattgaattcattgcctcccatatactgtcctcagaaatccttcttgctcgtattaagagcgggaagtgggggcttaaacgcc
1862	ctcccatatactgtcctcagaaatccttcttgctcgtattaagagcgggaagtgggggcttaaacgcctcctcccccaggtgaaatccatgaccaaagcg
1863	tcgtattaagagcgggaagtgggggcttaaacgcctcctcccccaggtgaaatccatgaccaaagcggattacatgaaattttatccgcccgttggctac
1864	cctcctcccccaggtgaaatccatgaccaaagcggattacatgaaattttatccgcccgttggctactatgtaacggacaaagcagatggaattagaggc
1865	ggattacatgaaattttatccgcccgttggctactatgtaacggacaaagcagatggaattagaggcatcgccgtcattcaggacacgcaaatttatgtg
1866	ctatgtaacggacaaagcagatggaattagaggcatcgccgtcattcaggacacgcaaatttatgtggttgcagaccagttatacagcctaggtaccacc
1867	catcgccgtcattcaggacacgcaaatttatgtggttgcagaccagttatacagcctaggtaccaccggcattgaaccccttaaaccaaccattttggac
1868	ggttgcagaccagttatacagcctaggtaccaccggcattgaaccccttaaaccaaccattttggacggtgaatttatgcctgaaaaaaaagaattttat
1869	ccggcattgaaccccttaaaccaaccattttggacggtgaatttatgcctgaaaaaaaagaattttatgggtttgacgtcatcatgtatgagggcaatct
1870	cggtgaatttatgcctgaaaaaaaagaattttatgggtttgacgtcatcatgtatgagggcaatctattgacgcaacaggggtttgaaacaagaattgag
1871	tgggtttgacgtcatcatgtatgagggcaatctattgacgcaacaggggtttgaaacaagaattgagtctttaagcaagggcattaaagtcttacaagcg
1872	attgacgcaacaggggtttgaaacaagaattgagtctttaagcaagggcattaaagtcttacaagcgtttaacataaaagcagaaatgaagccctttatt
1873	gtctttaagcaagggcattaaagtcttacaagcgtttaacataaaagcagaaatgaagccctttatttcgctaacaagtgcagatcccaacgtgctcctc
1874	cgtttaacataaaagcagaaatgaagccctttatttcgctaacaagtgcagatcccaacgtgctcctcaaaaactttgaaagcatttttaagaaaaaaac
1875	tcgctaacaagtgcagatcccaacgtgctcctcaaaaactttgaaagcatttttaagaaaaaaactcgcccatattctattgatggcatcattttagtag
1876	caaaaactttgaaagcatttttaagaaaaaaactcgcccatattctattgatggcatcattttagtagaacctggcaattcttatctaaatacaaacacc
1877	ctcgcccatattctattgatggcatcattttagtagaacctggcaattcttatctaaatacaaacacctttaagtggaagcccacctgggataacacatt
1878	agaacctggcaattcttatctaaatacaaacacctttaagtggaagcccacctgggataacacattagactttttggtgcgaaaatgtccggagagttta
1879	cctttaagtggaagcccacctgggataacacattagactttttggtgcgaaaatgtccggagagtttaaacgtaccagagtacgcgcccaaaaaagggtt
1880	gactttttggtgcgaaaatgtccggagagtttaaacgtaccagagtacgcgcccaaaaaagggttttccctgcatctactatttgtaggcatctccggag
1881	acgtaccagagtacgcgcccaaaaaagggttttccctgcatctactatttgtaggcatctccggagagctttttaaaaaattagcgctaaattggtgtcc
1882	ccctgcatctactatttgtaggcatctccggagagctttttaaaaaattagcgctaaattggtgtccaggatatacgaaactattccccgttacacagcg
1883	gagctttttaaaaaattagcgctaaattggtgtccaggatatacgaaactattccccgttacacagcgcaaccaaaactactttccagtacagttccagc
1884	ccaggatatacgaaactattccccgttacacagcgcaaccaaaactactttccagtacagttccagccatcggattttccattggcatttctttattacc
1885	gcgcaaccaaaactactttccagtacagttccagccatcggattttccattggcatttctttattaccacccagatacctcgtcattttctaatatagat
1886	gccatcggattttccattggcatttctttattaccacccagatacctcgtcattttctaatatagatggaaaggtccttgaaatgcgttgtcttaagaga
1887	ccacccagatacctcgtcattttctaatatagatggaaaggtccttgaaatgcgttgtcttaagagagaaatcaatcacgtcagctgggaaattgtaaaa
1888	ggaaaggtccttgaaatgcgttgtcttaagagagaaatcaatcacgtcagctgggaaattgtaaaaatccgggaggataggcagcaggatcttaaaaccg
1889	gaaatcaatcacgtcagctgggaaattgtaaaaatccgggaggataggcagcaggatcttaaaaccggcgggtattttggcaatgatttcaaaacagccg
1890	aatccgggaggataggcagcaggatcttaaaaccggcgggtattttggcaatgatttcaaaacagccgaactcacatggcttaactatatggatcccttt
1891	ccggcgggtattttggcaatgatttcaaaacagccgaactcacatggcttaactatatggatcccttttcctttgaggagctggcaaagggcccttctgg
1892	cgaactcacatggcttaactatatggatcccttttcctttgaggagctggcaaagggcccttctggaatgtacttcgccggtgccaaaaccggcatatac
1893	tcctttgaggagctggcaaagggcccttctggaatgtacttcgccggtgccaaaaccggcatataccgcgctcaaacagcacttatttcctttattaaac
1894	aatgtacttcgccggtgccaaaaccggcatataccgcgctcaaacagcacttatttcctttattaaacaagaaatcatccaaaaaataagtcaccaatcc
1895	ccgcgctcaaacagcacttatttcctttattaaacaagaaatcatccaaaaaataagtcaccaatcctgggttatcgatcttggaataggaaaagggcag
1896	caagaaatcatccaaaaaataagtcaccaatcctgggttatcgatcttggaataggaaaagggcaggacctaggacgttacctggacgcagggataaggc
1897	ctgggttatcgatcttggaataggaaaagggcaggacctaggacgttacctggacgcagggataaggcatcttgttgggatcgataaggatcaaaccgcg
1898	ggacctaggacgttacctggacgcagggataaggcatcttgttgggatcgataaggatcaaaccgcgcttgcggagcttgtttatcgaaaattttcgcat
1899	gcatcttgttgggatcgataaggatcaaaccgcgcttgcggagcttgtttatcgaaaattttcgcatgctacgacccgacagcacaagcacgctaccaac
1900	gcttgcggagcttgtttatcgaaaattttcgcatgctacgacccgacagcacaagcacgctaccaacatttacgtgttgcatcaagacctcgcagagcct
1901	tgctacgacccgacagcacaagcacgctaccaacatttacgtgttgcatcaagacctcgcagagcctgcgaaagaaatcagcgaaaaggtacaccaaatt
1902	catttacgtgttgcatcaagacctcgcagagcctgcgaaagaaatcagcgaaaaggtacaccaaatttacgggtttcccaaggagggagcttcttccatt
1903	gcctgcgaaagaaatcagcgaaaaggtacaccaaatttacgggtttcccaaggagggagcttcttccattgttagcaacctgtttattcactatcttatg
1904	ttacgggtttcccaaggagggagcttcttccattgttagcaacctgtttattcactatcttatgaaaaacacgcagcaggtggaaaacctggccgttctg
1905	tgttagcaacctgtttattcactatcttatgaaaaacacgcagcaggtggaaaacctggccgttctgtgccataagcttcttcagccggggggaatggtg
1906	aaacacgcagcaggtggaaaacctggccgttctgtgccataagcttcttcagccggggggaatggtgtggtttaccaccatgttgggagaacaggtctta
1907	gtgccataagcttcttcagccggggggaatggtgtggtttaccaccatgttgggagaacaggtcttagaattacttcatgaaaatagaatagagctcaat
1908	gtggtttaccaccatgttgggagaacaggtcttagaattacttcatgaaaatagaatagagctcaatgaagtatgggaggctcgtgaaaacgaagtggtc
1909	agaattacttcatgaaaatagaatagagctcaatgaagtatgggaggctcgtgaaaacgaagtggtcaaatttgctattaaacgtctctttaaagaggat
1910	gaagtatgggaggctcgtgaaaacgaagtggtcaaatttgctattaaacgtctctttaaagaggatatattacaggaaactgggcaagaaattggagtcc
1911	caaatttgctattaaacgtctctttaaagaggatatattacaggaaactgggcaagaaattggagtcctgttacccttcagcaatggcgacttctacaat
1912	tatattacaggaaactgggcaagaaattggagtcctgttacccttcagcaatggcgacttctacaatgaatatcttgtgaacacagcgtttttaattaaa
1913	cctgttacccttcagcaatggcgacttctacaatgaatatcttgtgaacacagcgtttttaattaaaatatttaaacatcacggcttttccctagttcaa
1914	gaatatcttgtgaacacagcgtttttaattaaaatatttaaacatcacggcttttccctagttcaaaagcagtcctttaaggactggattccagaatttc
1915	aatatttaaacatcacggcttttccctagttcaaaagcagtcctttaaggactggattccagaatttcaaaactttagtaaaagtttgtataaaattctt
1916	gcagtcctttaaggactggattccagaatttcaaaactttagtaaaagtttgtataaaattcttacagaagccgataaaacttggacaagcctttttggg
1917	tcaaaactttagtaaaagtttgtataaaattcttacagaagccgataaaacttggacaagcctttttgggtttatttgtctgcgcaaaaattaaatattt
1918	tacagaagccgataaaacttggacaagcctttttgggtttatttgtctgcgcaaaaattaaatattttttcataagaagtactacccaggttttaaagaa
1919	tgggtttatttgtctgcgcaaaaattaaatattttttcataagaagtactacccaggttttaaagaaatagctaaaaatatcatatggatactgccatgc
1920	tttcataagaagtactacccaggttttaaagaaatagctaaaaatatcatatggatactgccatgcagcttaaaacgtctattggtttaattacatgtcg
1921	aatagctaaaaatatcatatggatactgccatgcagcttaaaacgtctattggtttaattacatgtcgtatgaacacccaaaataaccaaatagaaacta
1922	gcagcttaaaacgtctattggtttaattacatgtcgtatgaacacccaaaataaccaaatagaaactattctggttcaaaaacgttacagccttgctttt
1923	cgtatgaacacccaaaataaccaaatagaaactattctggttcaaaaacgttacagccttgctttttcagaatttattcattgtcattactctataaatg
1924	attctggttcaaaaacgttacagccttgctttttcagaatttattcattgtcattactctataaatgctaatcaaggtcatctgattaaaatgtttaata
1925	cagaatttattcattgtcattactctataaatgctaatcaaggtcatctgattaaaatgtttaataacatgacaattaatgaacgactgcttgtcaaaac
1926	gctaatcaaggtcatctgattaaaatgtttaataacatgacaattaatgaacgactgcttgtcaaaacactggattttgaccgcatgtggtatcatattt
1927	aacatgacaattaatgaacgactgcttgtcaaaacactggattttgaccgcatgtggtatcatatttggattgaaactccagtctacgaactataccaca
1928	acactggattttgaccgcatgtggtatcatatttggattgaaactccagtctacgaactataccacaaaaaataccaaaaatttaggaaaaattggcttc
1929	tggattgaaactccagtctacgaactataccacaaaaaataccaaaaatttaggaaaaattggcttctcccggataatgggaaaaagcttatttcattaa
1930	aaataccaaaaatttaggaaaaattggcttctcccggataatgggaaaaagcttatttcattaatcaaccaagcaaagggctcaggaacacttctatggg
1931	ctcccggataatgggaaaaagcttatttcattaatcaaccaagcaaagggctcaggaacacttctatgggaaatccctaagggtaagccgaaggaagacg
1932	aatcaaccaagcaaagggctcaggaacacttctatgggaaatccctaagggtaagccgaaggaagacgagtcggaccttacctgtgccatacgggagttt
1933	atgggaaatccctaagggtaagccgaaggaagacgagtcggaccttacctgtgccatacgggagtttgaagaagaaaccgggattacccgcgaatattac
1934	cgagtcggaccttacctgtgccatacgggagtttgaagaagaaaccgggattacccgcgaatattaccagattctcccagagtttaaaaaatctatgtca
1935	gaagaagaaaccgggattacccgcgaatattaccagattctcccagagtttaaaaaatctatgtcatactttgacggtaaaacagaatataagcatatct
1936	cagattctcccagagtttaaaaaatctatgtcatactttgacggtaaaacagaatataagcatatctacttccttgcaatgttatgtaagtcgttggagg
1937	tactttgacggtaaaacagaatataagcatatctacttccttgcaatgttatgtaagtcgttggaggaacccaatatgaatctttctttacaatacgaaa
1938	tacttccttgcaatgttatgtaagtcgttggaggaacccaatatgaatctttctttacaatacgaaaaccgaattgccgaaatttctaaaatttcttggc
1939	gaacccaatatgaatctttctttacaatacgaaaaccgaattgccgaaatttctaaaatttcttggcaaaatatggaggctgtacgttttattagcaaac
1940	accgaattgccgaaatttctaaaatttcttggcaaaatatggaggctgtacgttttattagcaaacgccagtcattaaacctggagcctatcatcgggcc
1941	ggcaaaatatggaggctgtacgttttattagcaaacgccagtcattaaacctggagcctatcatcgggcctgcatttaattttattaaaaactatttacg
1942	cgccagtcattaaacctggagcctatcatcgggcctgcatttaattttattaaaaactatttacgatacaagcactaggatgccgcattaaaatgccaca
1943	cctgcatttaattttattaaaaactatttacgatacaagcactaggatgccgcattaaaatgccacataaggtaatacactaggaatgtcgcacacgcac
1944	acaagcactaggatgccgcattaaaatgccacataaggtaatacactaggaatgtcgcacacgcacaagaatacaacgtcgccggagatttattatctag
1945	cataaggtaatacactaggaatgtcgcacacgcacaagaatacaacgtcgccggagatttattatctagtacacgttttatgtatgtacaatccgccttc
1946	caagaatacaacgtcgccggagatttattatctagtacacgttttatgtatgtacaatccgccttcatttaatatattgagcggatgtactatgtattta
1947	gtacacgttttatgtatgtacaatccgccttcatttaatatattgagcggatgtactatgtatttattttaacaaaaaacattatttttttttaatcttc
1948	catttaatatattgagcggatgtactatgtatttattttaacaaaaaacattatttttttttaatcttcatcatctgtttttataaactcagtaatatca
1949	tttaacaaaaaacattatttttttttaatcttcatcatctgtttttataaactcagtaatatcaaaagtagcttgtggggtttcagagggttcaccttgg
1950	catcatctgtttttataaactcagtaatatcaaaagtagcttgtggggtttcagagggttcaccttggttatcctccgtgaggataacatgttcttcagg
1951	agtagcttgtggggtttcagagggttcaccttggttatcctccgtgaggataacatgttcttcaggttcgtcgtcactggagaacccatcatttaattcc
1952	tggttatcctccgtgaggataacatgttcttcaggttcgtcgtcactggagaacccatcatttaattcctcttcactcaacatctgtaaaaaatcttcca
1953	ggttcgtcgtcactggagaacccatcatttaattcctcttcactcaacatctgtaaaaaatcttccaagctttcgctatcgttaaaatcctcatcatcca
1954	cctcttcactcaacatctgtaaaaaatcttccaagctttcgctatcgttaaaatcctcatcatccataagaataatggtaccttcctcatcgtttcctcc
1955	ccaagctttcgctatcgttaaaatcctcatcatccataagaataatggtaccttcctcatcgtttcctccttgtttcgtgtctaaataggcctgcatggc
1956	ccataagaataatggtaccttcctcatcgtttcctccttgtttcgtgtctaaataggcctgcatggcatttgcaaaagtatcaaaataggctgagtcaga
1957	ccttgtttcgtgtctaaataggcctgcatggcatttgcaaaagtatcaaaataggctgagtcagattgctgttccaaaatatggccttgcgtattaaatg
1958	ttgcaaaagtatcaaaataggctgagtcagattgctgttccaaaatatggccttgcgtattaaatgtggttgcatcgttgttaaatgcttgcaaatacag
1959	tgctgttccaaaatatggccttgcgtattaaatgtggttgcatcgttgttaaatgcttgcaaatacagtaagggatttatatccattattattaagcaaa
1960	gtggttgcatcgttgttaaatgcttgcaaatacagtaagggatttatatccattattattaagcaaaaaaaatttaaattatttttcgaccgatgttagg
1961	cagtaagggatttatatccattattattaagcaaaaaaaatttaaattatttttcgaccgatgttaggtaaaattaaacaattgctataggtgttaagca
1962	aaaaaatttaaattatttttcgaccgatgttaggtaaaattaaacaattgctataggtgttaagcaatgtttattgattttaagtactcaacaaccatga
1963	ggtaaaattaaacaattgctataggtgttaagcaatgtttattgattttaagtactcaacaaccatgatgtaaatactatacagcacttttggattttta
1964	atgtttattgattttaagtactcaacaaccatgatgtaaatactatacagcacttttggatttttaatcaaatccagattaatactaacttcttttgtga
1965	gatgtaaatactatacagcacttttggatttttaatcaaatccagattaatactaacttcttttgtgatacagttcgtaataatagtatcctgctcatcg
1966	caaatccagattaatactaacttcttttgtgatacagttcgtaataatagtatcctgctcatcgttttgtaagatttcttttaatatatttttttttacc
1967	gatacagttcgtaataatagtatcctgctcatcgttttgtaagatttcttttaatatatttttttttaccgggatactaagcaattgattattttctttt
1968	gttttgtaagatttcttttaatatatttttttttaccgggatactaagcaattgattattttcttttaaaaactccttttgatattcaatcgtcttattc
1969	accgggatactaagcaattgattattttcttttaaaaactccttttgatattcaatcgtcttattcattgaatatttgtatataactataattacaaatg
1970	aaaaactccttttgatattcaatcgtcttattcattgaatatttgtatataactataattacaaatgttcaatgaattgttattcatgtcgggagatggc
1971	attgaatatttgtatataactataattacaaatgttcaatgaattgttattcatgtcgggagatggctatttaaaaatcatgtcctatttttctttgctc
1972	gttcaatgaattgttattcatgtcgggagatggctatttaaaaatcatgtcctatttttctttgctcaataagcatccaaatattttcatggcgttttat
1973	ctatttaaaaatcatgtcctatttttctttgctcaataagcatccaaatattttcatggcgttttattaattgttcattattgaacgtatcacaaagatc
1974	caataagcatccaaatattttcatggcgttttattaattgttcattattgaacgtatcacaaagatcatttataaattgcagatagtttattatttcttt
1975	ttaattgttcattattgaacgtatcacaaagatcatttataaattgcagatagtttattatttctttcaagagagtaacaaacattacttcagcagaaca
1976	catttataaattgcagatagtttattatttctttcaagagagtaacaaacattacttcagcagaacatataataggtaattcagtggcgttaaaagaatt
1977	tcaagagagtaacaaacattacttcagcagaacatataataggtaattcagtggcgttaaaagaattttgatcttgttgatacgccaatggcgaggactt
1978	ataataggtaattcagtggcgttaaaagaattttgatcttgttgatacgccaatggcgaggacttaaggagatttgggggtcttgcccaaaaccctaggc
1979	tttgatcttgttgatacgccaatggcgaggacttaaggagatttgggggtcttgcccaaaaccctaggctgctgttcttgttttttagggcgtcataaag
1980	aaggagatttgggggtcttgcccaaaaccctaggctgctgttcttgttttttagggcgtcataaagaaatgaaagcacattgcaaggcttaagccgcgac
1981	ggctgctgttcttgttttttagggcgtcataaagaaatgaaagcacattgcaaggcttaagccgcgacatctccttccccttgggccctttccatatttt
1982	gaaatgaaagcacattgcaaggcttaagccgcgacatctccttccccttgggccctttccatatttttagatctaagatctcatccgagcttatagagta
1983	catctccttccccttgggccctttccatatttttagatctaagatctcatccgagcttatagagtaggtatagtaaagtttttcaaaaaagcatatctgc
1984	tagatctaagatctcatccgagcttatagagtaggtatagtaaagtttttcaaaaaagcatatctgcttgaagtcttttttagaacgactttcaagaagc
1985	aggtatagtaaagtttttcaaaaaagcatatctgcttgaagtcttttttagaacgactttcaagaagcatttctataatgttaacaagttttgttaggtt
1986	gcttgaagtcttttttagaacgactttcaagaagcatttctataatgttaacaagttttgttaggtttaaggcctgttcctgtgtaagctcctcttgcac
1987	gcatttctataatgttaacaagttttgttaggtttaaggcctgttcctgtgtaagctcctcttgcacgtgatagactgaaaaagtgtgcttaggaatgaa
1988	ttaaggcctgttcctgtgtaagctcctcttgcacgtgatagactgaaaaagtgtgcttaggaatgaaaatactccccgtggcactggcctgttgtctgcc
1989	cgtgatagactgaaaaagtgtgcttaggaatgaaaatactccccgtggcactggcctgttgtctgccaggtatatagtacacgctgctgttagcaagctg
1990	aaatactccccgtggcactggcctgttgtctgccaggtatatagtacacgctgctgttagcaagctgtaccggcacaatttgccccacttctgcaacatt
1991	ccaggtatatagtacacgctgctgttagcaagctgtaccggcacaatttgccccacttctgcaacattattttgcgattcggacgagggtatgacaatag
1992	gtaccggcacaatttgccccacttctgcaacattattttgcgattcggacgagggtatgacaatagttacgggttcagtcaataggctttcgccgagaat
1993	tttgcgattcggacgagggtatgacaatagttacgggttcagtcaataggctttcgccgagaataatattactgtcatttttaataattttaacggccgc
1994	ttacgggttcagtcaataggctttcgccgagaataatattactgtcatttttaataattttaacggccgctattaaatcaaaggcatttaagtaagaaac
1995	taatattactgtcatttttaataattttaacggccgctattaaatcaaaggcatttaagtaagaaacaacagcagaaaatcttacatgcatatatcctct
1996	ccgctattaaatcaaaggcatttaagtaagaaacaacagcagaaaatcttacatgcatatatcctcttccgctattattcgtacgcataataaaacaagg
1997	caacagcagaaaatcttacatgcatatatcctcttccgctattattcgtacgcataataaaacaaggggagcgttgtataacgccagtaatattaagaat
1998	tccgctattattcgtacgcataataaaacaaggggagcgttgtataacgccagtaatattaagaataaaactgtttttgaaacacttacccacataaatg
[truncated: 8,448 more rows]
